# Supplementary material for: Transcriptome and histological analyses on the uterus of freckle egg laying hens
Source: BMC Genomics. 2023 Dec 5;24:738. doi: 10.1186/s12864-023-09828-x (PMC10696746; doi:10.1186/s12864-023-09828-x)
Supplement: Supplementary file 1 — Additional file 1: TableS1. Gene primer sequences were verified by QRT-PCR. [file 12864_2023_9828_MOESM1_ESM.xlsx]

## Sheet: Sheet1
TableS1 Gene primer sequences were verified by QRT-PCR
Gene	Accession Number	Primers Sequences(5’-3’)	primer length
IFI6	NM_001001296.6	F CTCAACACACTCCTCAGGCTTTACC	117
		R GTTGTGCCACCCTTGGGAACTC
FGB	NM_001167683.2	F GGACAAGCAGGCCATGAAGAAGG	106
		R CAGTTCACACCCAGTTGGACACAG
ATF3	XM_015283878.3	F AGGGTCACTGGGGTTTGATGATTTC	99
		R GACATCCTGTGGGACTGACGTTTG
AvBD10	NM_001001609.3	F TCGCTGTTCTCCTCTTCCTCTTCC	99
		R CACGGCAGAAATTCCCCTGAGTC
NR4A3	XM_015282406.3	F GTGGACAAGAGACGCCGTAACAG	116
		R AGCCGACCTCTTCTCCCTTTCAG
ATP12A	NM_001030909.2	F GACGATCCCAATGACAAACGCTTTC	114
		R TTCGCTGTCCAGTGGTTCTTCTTTC
LZTS1	XM_428882.6	F ATCCGCTCTCCCATCTCCACTG	148
		R GCCGCTGCTTCTCCTCATACAC
β-Actin	NM_205518.1	F GAACCCCAAAGCCAACAG	182
		R GGGCGTAGCCTTCATAGA
