# Supplementary material for: Transcriptome and histological analyses on the uterus of freckle egg laying hens
Source: BMC Genomics. 2023 Dec 5;24:738. doi: 10.1186/s12864-023-09828-x (PMC10696746; doi:10.1186/s12864-023-09828-x)
Supplement: Supplementary file 2 — Additional file 2: TableS2. Data quality control table. [file 12864_2023_9828_MOESM2_ESM.xlsx]

## Sheet: Sheet1
TableS2 Data quality control table
Sample	Raw Data		Valid Data		Valid Ratio(reads)	Q20%	Q30%	GC content%
	Read	Base	Read	Base
C10	47498632	7.12G	45126836	6.77G	95.01	99.87	95.55	50.5
C11	49034330	7.36G	46825514	7.02G	95.5	99.89	96.07	50.5
C12	51598836	7.74G	49359976	7.40G	95.66	99.89	96.22	50.5
C13	50056136	7.51G	47931162	7.19G	95.75	99.89	96.12	50.5
C1	49549182	7.43G	47419026	7.11G	95.7	99.88	95.64	50.5
C2	51364688	7.70G	49174254	7.38G	95.74	99.89	96.14	50.5
C3	47577082	7.14G	45530058	6.83G	95.7	99.89	95.89	49.5
C4	50869768	7.63G	48860566	7.33G	96.05	99.91	96.4	50.5
C5	50993110	7.65G	48839590	7.33G	95.78	99.91	96.75	50.5
C6	51564138	7.73G	49460456	7.42G	95.92	99.91	96.52	50.5
C7	49707890	7.46G	47758270	7.16G	96.08	99.9	96.51	50.5
C8	49309474	7.40G	47363938	7.10G	96.05	99.91	96.66	50.5
C9	48738334	7.31G	46670496	7.00G	95.76	99.89	95.98	50.5
T10	49540514	7.43G	47304642	7.10G	95.49	99.87	95.65	50.5
T11	51025006	7.65G	48919608	7.34G	95.87	99.86	95.4	50.5
T12	50890464	7.63G	48828220	7.32G	95.95	99.87	95.51	49.5
T13	49028430	7.35G	46983820	7.05G	95.83	99.86	95.29	50.5
T14	51278322	7.69G	49083712	7.36G	95.72	99.86	95.51	50.5
T15	49653762	7.45G	47741182	7.16G	96.15	99.88	95.86	50.5
T16	48917034	7.34G	46808048	7.02G	95.69	99.88	95.59	51.5
T1	46217756	6.93G	44090150	6.61G	95.4	99.88	95.88	50.5
T2	46598304	6.99G	44746006	6.71G	96.02	99.89	96.16	50.5
T3	46463810	6.97G	44529402	6.68G	95.84	99.88	95.79	50.5
T4	46323298	6.95G	44276766	6.64G	95.58	99.89	96.14	50.5
T5	46092874	6.91G	44291706	6.64G	96.09	99.89	95.92	50.5
T6	50270272	7.54G	48278592	7.24G	96.04	99.9	96.1	50.5
T7	44995622	6.75G	43147180	6.47G	95.89	99.9	95.88	50.5
T8	49746874	7.46G	47711360	7.16G	95.91	99.88	95.97	50
T9	51064304	7.66G	48971630	7.35G	95.9	99.87	95.6	50.5
