# Supplementary material for: Transcriptome and histological analyses on the uterus of freckle egg laying hens
Source: BMC Genomics. 2023 Dec 5;24:738. doi: 10.1186/s12864-023-09828-x (PMC10696746; doi:10.1186/s12864-023-09828-x)
Supplement: Supplementary file 3 — Additional file 3: TableS3. Differential Gene Expression Table. [file 12864_2023_9828_MOESM3_ESM.xlsx]

## Sheet: DEGs
TableS3 Differential Gene Expression Table
gene_id	gene_name	EntrezID	transcript_id	GO	KEGG	KO_ENTRY	EC	Description	trans_type	FPKM.T10	FPKM.T11	FPKM.T12	FPKM.T13	FPKM.T14	FPKM.T15	FPKM.T16	FPKM.T1	FPKM.T2	FPKM.T3	FPKM.T4	FPKM.T5	FPKM.T6	FPKM.T7	FPKM.T8	FPKM.T9	FPKM.C10	FPKM.C11	FPKM.C12	FPKM.C13	FPKM.C1	FPKM.C2	FPKM.C3	FPKM.C4	FPKM.C5	FPKM.C6	FPKM.C7	FPKM.C8	FPKM.C9	fc	log2(fc)	pval	qval	regulation	significant
ENSGALG00000051630	ENSGALG00000051630		ENSGALT00000099402	NA	NA	NA	NA		lncRNA	0	0	0	0	0	0	0	0	0	0	0	0	0	0	0	0	0	0	0	0	2.42418	0	0	0	0	0	1.96336	0	0	0.000296294	-11.7207	3.5231e-15	7.44607e-11	down	yes
ENSGALG00000051032	ENSGALG00000051032		ENSGALT00000068633	NA	NA	NA	NA		miRNA	1.39578	0.033531	0.014779	0.01067	0.026363	0.010947	81.1851	0.216044	0.123062	0.026133	0.405235	0.006555	0.01316	0.020068	0.100746	0.023346	0.067096	0.197818	0.050548	0.043408	0.070598	0.064119	0.034387	0.051057	0.060426	0.084639	0.270496	0.610031	0.282672	35.9956	5.16975	1.43088e-05	0.0274924	up	yes
ENSGALG00000028376	FGF19	395394	ENSGALT00000045949	GO:0001755(neural crest cell migration);GO:0005104(fibroblast growth factor receptor binding);GO:0005576(extracellular region);GO:0007507(heart development);GO:0008083(growth factor activity);GO:0008284(positive regulation of cell proliferation);GO:0008543(fibroblast growth factor receptor signaling pathway);GO:0010629(negative regulation of gene expression);GO:0046326(positive regulation of gluc…	04010(MAPK signaling pathway);04810(Regulation of actin cytoskeleton)	K22603	NA	fibroblast growth factor 19 precursor [Gallus gallus]	protein_coding	1.33315	2.33534	1.99165	1.34281	2.91491	1.19086	4.39413	0.557902	1.39303	0.542898	0.636026	1.47798	0.615218	1.61327	2.22884	1.56916	0.841523	0.286238	2.50448	1.04146	0.304896	0.294862	1.20802	0.531452	0.231008	0.533327	0.339967	0.324841	0.222331	2.451	1.29337	0.000124843	0.0968281	up	yes
ENSGALG00000012538	NR4A2	424320	ENSGALT00000104434;ENSGALT00000046347;ENSGALT00000073703;ENSGALT00000020478	GO:0000122(negative regulation of transcription by RNA polymerase II);GO:0000979(RNA polymerase II core promoter sequence-specific DNA binding);GO:0001666(response to hypoxia);GO:0001764(neuron migration);GO:0001975(response to amphetamine);GO:0003707(steroid hormone receptor activity);GO:0004879(nuclear receptor activity);GO:0005654(nucleoplasm);GO:0006366(transcription by RNA polymerase II);GO:…	NA	NA	NA	nuclear receptor subfamily 4 group A member 2 isoform X1 [Gallus gallus];nuclear receptor subfamily 4 group A member 2 isoform X2 [Gallus gallus]	protein_coding	1.66905	2.09879	0.867022	1.12276	1.21742	2.18326	2.22805	1.65723	1.78023	2.18758	1.50011	1.84402	2.59102	0.795567	0.62312	2.20301	2.36237	2.37422	2.38276	3.26122	2.5008	2.22853	47.7195	1.60415	1.96487	1.44136	1.23455	3.43486	0.747106	0.294673	-1.76281	0.000155463	0.102678	down	yes
ENSGALG00000033206	ENSGALG00000033206		ENSGALT00000092789;ENSGALT00000062418	NA	NA	NA	NA		lncRNA	0.841555	0.758219	1.19239	1.52209	0.848856	1.28754	0.66111	1.21606	0.93003	0.943429	0.447611	1.02978	1.15706	1.0587	0.908702	1.10306	0.716065	0.796042	8.5068	0.897443	0.768585	0.459004	10.68	1.02661	0.662626	0.994161	10.845	0.387013	0.577273	0.346328	-1.52979	0.000224057	0.114726	down	yes
ENSGALG00000047355	ENSGALG00000047355		ENSGALT00000101339	GO:0003677(DNA binding);GO:0003964(RNA-directed DNA polymerase activity);GO:0004523(RNA-DNA hybrid ribonuclease activity);GO:0006278(RNA-dependent DNA biosynthetic process);GO:0006310(DNA recombination);GO:0008270(zinc ion binding);GO:0015074(DNA integration);GO:0090502(RNA phosphodiester bond hydrolysis, endonucleolytic)	04740(Olfactory transduction)	K04257	NA	uncharacterized protein LOC112530482 [Gallus gallus]	protein_coding	0.304775	1.62635	0.292081	0.593647	1.85583	1.02066	1.05363	0.478598	0.46176	0.445926	0.585873	0.231486	0.14141	0.905787	1.83057	0.711513	0.105931	0.398399	0.134295	0.144014	0.038155	0.468247	0.805389	0.254283	0.241115	0.0413	0.092735	0.420519	0.544847	2.76173	1.46557	0.000447971	0.144178	up	yes
ENSGALG00000047851	ENSGALG00000047851		ENSGALT00000099732;ENSGALT00000093329	NA	NA	NA	NA		lncRNA	0.0993437	0.0489045	0.0596748	0.0641175	0.0169373	0.0150902	0.113037	0.0529914	0.0844011	0.115551	0	0.0834067	0	0.142881	0.120774	0.185921	0.422755	0.190098	0.371639	0.282839	0.179608	0.0576349	0.30797	0.226636	0.147686	0.0827203	0.155344	0.104439	0.0644002	0.37685	-1.40794	0.000479947	0.144318	down	yes
ENSGALG00000029270	GATA3	419106	ENSGALT00000099385;ENSGALT00000049267	GO:0000122(negative regulation of transcription by RNA polymerase II);GO:0000790(nuclear chromatin);GO:0000977(RNA polymerase II regulatory region sequence-specific DNA binding);GO:0000979(RNA polymerase II core promoter sequence-specific DNA binding);GO:0000987(proximal promoter sequence-specific DNA binding);GO:0001085(RNA polymerase II transcription factor binding);GO:0001158(enhancer sequence…	NA	NA	NA	GATA-binding factor 3 [Gallus gallus]	protein_coding	1.29863	2.19768	5.14601	1.96	5.62215	1.72369	10.4954	2.15086	1.90245	1.62279	1.41651	3.26307	1.3604	2.42188	4.34842	2.11336	0.944329	0.704464	2.92817	1.0448	1.06655	0.667196	3.43504	1.25172	2.53453	0.934503	1.6419	0.345416	1.03463	2.15007	1.10438	0.000552936	0.146079	up	yes
ENSGALG00000001793	MYL10	417506	ENSGALT00000072153;ENSGALT00000002764	GO:0005509(calcium ion binding);GO:0005509(calcium ion binding)	04510(Focal adhesion);04810(Regulation of actin cytoskeleton);04371(Apelin signaling pathway);04530(Tight junction);04260(Cardiac muscle contraction);04261(Adrenergic signaling in cardiomyocytes);04261(Adrenergic signaling in cardiomyocytes)	K10351;K12756	NA	myosin regulatory light chain 10 isoform X1 [Neopelma chrysocephalum];myosin regulatory light chain 2B, cardiac muscle isoform [Gallus gallus]	protein_coding	0	0	0	0	0	0	0	0	0	0	0	0	0.0600867	0	0	0	0.0859603	0.14391	0.406246	0	0.193023	0	0.189695	0	0.0811468	0	0.0726664	0	0.0525354	0.0398475	-4.64937	0.000852581	0.163232	down	yes
ENSGALG00000002802	PACSIN1	419903	ENSGALT00000004432	GO:0005543(phospholipid binding);GO:0005768(endosome);GO:0005829(cytosol);GO:0007015(actin filament organization);GO:0008092(cytoskeletal protein binding);GO:0030100(regulation of endocytosis);GO:0030137(COPI-coated vesicle);GO:0032587(ruffle membrane);GO:0043209(myelin sheath);GO:0045806(negative regulation of endocytosis);GO:0048488(synaptic vesicle endocytosis);GO:0048812(neuron projection mor…	NA	NA	NA	protein kinase C and casein kinase substrate in neurons protein 1 [Gallus gallus]	protein_coding	0.644911	0.600822	1.74225	0.794585	1.87437	0.648193	3.29939	0.807897	0.665276	0.336226	0.567186	0.478932	0.479128	0.724326	1.54199	0.988378	0.831803	0.20497	0.921378	0.775954	0.373778	0.273247	0.874952	0.406433	0.605064	0.327194	0.227714	0.452503	0.205859	2.03022	1.02163	0.00118995	0.180932	up	yes
ENSGALG00000042474	FOXD2	395795	ENSGALT00000050194	GO:0000981(RNA polymerase II transcription factor activity, sequence-specific DNA binding);GO:0005634(nucleus)	NA	NA	NA	forkhead box protein D2 [Gallus gallus]	pseudogene	0.07764	0.162762	0.209957	0.341216	0.051168	0.252095	0.165238	0.045256	0.048799	0.039118	0.342378	0.10173	0.4213	0.08339	0.415296	0.08263	0	0	0	0.056834	0.19086	0.089448	0.073979	0.074399	0	0.023017	0	0.082059	0.034492	3.69145	1.88419	0.00136911	0.192908	up	yes
ENSGALG00000001727	LZTS1	431331	ENSGALT00000002650	GO:0008017(microtubule binding);GO:0016242(negative regulation of macroautophagy);GO:0044772(mitotic cell cycle phase transition)	NA	NA	NA	leucine zipper putative tumor suppressor 1 [Gallus gallus]	protein_coding	0.706736	4.47873	9.95767	3.73534	3.65029	1.58527	8.59239	1.10515	1.97876	1.4815	2.70248	5.36116	1.41328	3.15195	12.2175	2.29002	0.949715	0.850896	4.56567	0.999401	1.45431	0.784959	5.571	0.812918	1.04616	1.44653	1.51523	0.650675	0.972933	2.42048	1.27529	0.00149463	0.202517	up	yes
ENSGALG00000045549	ENSGALG00000045549		ENSGALT00000085846	NA	NA	NA	NA		lncRNA	0.241122	0.10281	0.037997	0.042445	0.211781	0.06259	0	0.122233	0.015569	0.717624	0.027176	0.154467	0	0.056144	0.059403	0.255382	0.63086	0.014613	2.83441	0.168833	0.042897	0.170055	2.5803	0.341551	0.081541	0.246949	0.041704	0.192336	0.072205	0.230746	-2.11562	0.00178364	0.211782	down	yes
ENSGALG00000053098	ENSGALG00000053098		ENSGALT00000094668;ENSGALT00000100828	NA	NA	NA	NA		lncRNA	1.62633	0.148446	0.578433	0.176676	0.2005	1.48025	0.0944479	0.113885	0.166111	0.164712	0.139411	0.175802	0.123643	0.104807	0.266409	0.231708	0.101805	0.125584	0.0909707	0.075874	0.165425	0.210034	0.135544	0.144645	0	0.115169	0.135502	0.130641	0.250229	2.79861	1.48471	0.00189301	0.218627	up	yes
ENSGALG00000053260	ENSGALG00000053260		ENSGALT00000093000;ENSGALT00000104145	NA	NA	NA	NA		lncRNA	0	0.0276	0	0.0311728	0.0591888	0.118492	0	0	0	0	0.0120164	0.0588688	0.0542436	0	0	0	0	0	0	0	0	0	0	0	0	0	0	0	0	225.989	7.82011	0.0019915	0.220368	up	yes
ENSGALG00000006469	ATP12A	419743	ENSGALT00000010445	GO:0005391(sodium:potassium-exchanging ATPase activity);GO:0005524(ATP binding);GO:0005887(integral component of plasma membrane);GO:0006883(cellular sodium ion homeostasis);GO:0006885(regulation of pH);GO:0008900(potassium:proton exchanging ATPase activity);GO:0010248(establishment or maintenance of transmembrane electrochemical gradient);GO:0015991(ATP hydrolysis coupled proton transport);GO:00…	00190(Oxidative phosphorylation)	K01544	EC:3.6.3.10	potassium-transporting ATPase alpha chain 2 [Gallus gallus]	protein_coding	33.6491	64.7864	70.1323	26.2364	88.926	16.9694	9.21087	4.53052	20.6886	4.34981	21.1926	49.3764	21.7452	16.2782	60.1195	36.6653	6.54878	8.90946	25.28	3.37589	16.2074	12.3378	28.1054	7.90998	3.90645	17.2651	17.5109	16.6443	21.8915	2.38146	1.25184	0.0020685	0.221917	up	yes
ENSGALG00000006491	ANKRD1	378926	ENSGALT00000010491	GO:0001085(RNA polymerase II transcription factor binding);GO:0002039(p53 binding);GO:0003677(DNA binding);GO:0003714(transcription corepressor activity);GO:0005623(cell);GO:0005634(nucleus);GO:0005667(transcription factor complex);GO:0005730(nucleolus);GO:0005737(cytoplasm);GO:0005829(cytosol);GO:0007519(skeletal muscle tissue development);GO:0009791(post-embryonic development);GO:0010628(positi…	NA	NA	NA	ankyrin repeat domain-containing protein 1 [Gallus gallus]	protein_coding	0.069041	0.031725	0.03341	0.045783	0.060327	0.024022	0.054101	0.072238	0	0.06387	0.065827	0.011495	0.01728	0.032625	0.089285	0.035964	0.062507	0.040752	1.05199	0.08869	0	0.060474	0.500072	0.222554	0.025718	0.080578	0	0	0.169307	0.249466	-2.00308	0.00228019	0.226253	down	yes
ENSGALG00000054862	ENSGALG00000054862		ENSGALT00000106311	NA	NA	NA	NA		lncRNA	0.49996	0.770736	0.268964	0.186451	0.203512	0.34433	0.750178	0.564773	0.354548	0.291822	0.540369	0.624009	0.576576	0.643633	0.670628	0.536821	0.5519	0.09168	0.451767	0.218795	0.304783	0.0614101	0	0.186694	0.310521	0.118198	0.327964	0.133354	0.296398	2.08278	1.05851	0.00294043	0.230598	up	yes
ENSGALG00000046548	ENSGALG00000046548		ENSGALT00000105544;ENSGALT00000094757;ENSGALT00000086162	NA	NA	NA	NA	uncharacterized protein LOC418355 isoform X1 [Gallus gallus];uncharacterized protein LOC418355 isoform X3 [Gallus gallus]	protein_coding	1.93152	3.0408	7.77253	3.43886	1.19702	2.55769	2.05105	0.903372	0.509495	0.550586	2.00095	3.19238	1.80651	3.87336	10.6566	0.38716	1.16235	0.958209	1.28136	2.25008	1.10169	1.66065	1.09182	1.4665	0.697274	2.62118	0.836565	1.28707	0.483572	2.2055	1.14111	0.00298757	0.230598	up	yes
ENSGALG00000036412	TMEM108	420692	ENSGALT00000085237;ENSGALT00000057194	GO:0016021(integral component of membrane);GO:0016021(integral component of membrane)	NA	NA	NA	transmembrane protein 108 isoform X1 [Gallus gallus];transmembrane protein 108 isoform X2 [Gallus gallus]	protein_coding	0.656964	0.280752	6.65803	0.782607	0.636515	0.402102	0.832143	0.262377	0.588568	0.24842	0.119817	0.341802	0.232236	0.200929	8.21284	0.437869	0.611401	0.418559	0.821465	0.331694	0.33864	0.130532	1.33313	0.255261	0.325672	0.299995	0.0583875	0.160394	0.296763	3.15435	1.65734	0.003291	0.237499	up	yes
ENSGALG00000047693	ENSGALG00000047693		ENSGALT00000093767	NA	NA	NA	NA		lncRNA	0.0503003	0.0404914	0	0	0	0.0796132	0.0933581	0.0314928	0.0520719	0.0407342	0.0429953	0.0317591	0.124253	0.0369482	0	0	0.0223952	0	0.0184296	0	0	0	0	0	0	0	0	0	0.0246063	7.74883	2.95398	0.00371444	0.246096	up	yes
ENSGALG00000027247	EOMES	428443	ENSGALT00000042658	GO:0000122(negative regulation of transcription by RNA polymerase II);GO:0000977(RNA polymerase II regulatory region sequence-specific DNA binding);GO:0001102(RNA polymerase II activating transcription factor binding);GO:0001707(mesoderm formation);GO:0001714(endodermal cell fate specification);GO:0002302(CD8-positive, alpha-beta T cell differentiation involved in immune response);GO:0003682(chro…	NA	NA	NA	eomesodermin homolog [Gallus gallus]	protein_coding	0.326019	0.49604	0.625678	0.525357	0.772226	0.103335	0.381193	0.065188	0.524894	0.26736	0.152866	0.802687	0.703919	0.161834	0.791346	0.164837	0.542289	0.217894	0.140354	0.049441	0.112425	0.061726	0.157379	0.256332	0.524673	0.102252	0.077545	0.099918	0.083786	2.29909	1.20107	0.00376149	0.246891	up	yes
ENSGALG00000051568	ENSGALG00000051568		ENSGALT00000091922	GO:0016021(integral component of membrane)	NA	NA	NA	syncytin-2-like [Pipra filicauda]	protein_coding	2.02779	2.03703	0.263109	1.40673	2.17195	0.71762	3.78539	0.433469	0.526844	0.329718	0.811861	1.2867	0.993019	0.476226	0	1.8925	1.00476	0.702466	0.329123	0.291476	0.300664	1.03875	0.791469	0.134939	0.250558	0.158251	0.501469	0.463037	0.198523	2.52494	1.33625	0.0037856	0.246926	up	yes
ENSGALG00000046931	ENSGALG00000046931		ENSGALT00000108267	GO:0005829(cytosol);GO:0006637(acyl-CoA metabolic process);GO:0016790(thiolester hydrolase activity)	00062(Fatty acid elongation);01040(Biosynthesis of unsaturated fatty acids)	K01068	EC:3.1.2.2	acyl-coenzyme A thioesterase 5 isoform X2 [Gallus gallus]	protein_coding	0.104492	0.14728	0.317367	0.0874156	0.900171	0	0.0661303	0.0856946	0.050725	0.181495	0.10271	0.185083	0.110432	0.207024	0.15442	0	0	0	0.133382	0.0409064	0.0820462	0	0.0444711	0.0733544	0.092473	0.0579989	0	0.0281414	0	3.96927	1.98887	0.00441347	0.255558	up	yes
ENSGALG00000052740	U1	26871	ENSGALT00000096087	NA	NA	NA	NA		snRNA	0.914972	0.087398	0.218657	0.098744	0.382334	0.111736	36.1267	0.563033	0.514154	0	0.635487	0.283874	0.165129	0.124924	0.255202	0.064688	0.138076	0.252188	0.12256	0.317255	0.232732	0.449725	0.728845	0.332102	0.691285	0.50946	0.916384	1.0394	0.391919	5.38138	2.42798	0.00463168	0.262441	up	yes
ENSGALG00000008440	CHST1	428866	ENSGALT00000013750	GO:0000139(Golgi membrane);GO:0001517(N-acetylglucosamine 6-O-sulfotransferase activity);GO:0006012(galactose metabolic process);GO:0006790(sulfur compound metabolic process);GO:0016021(integral component of membrane);GO:0042339(keratan sulfate metabolic process);GO:0045130(keratan sulfotransferase activity)	00533(Glycosaminoglycan biosynthesis - keratan sulfate)	K01022	EC:2.8.2.21	carbohydrate sulfotransferase 1 [Gallus gallus]	protein_coding	1.29319	0.686812	0.636424	0.429544	0.441873	0.438743	1.58113	0.270897	0.278052	0.452026	0.088415	0.541621	0.626704	0.407693	2.30928	0.604913	0.207814	0.395958	0.568162	0.538907	0.464428	0.233854	0.395793	0.380565	0.500095	0.390693	0.119918	0.114676	0.050161	2.06567	1.04661	0.00472696	0.263796	up	yes
ENSGALG00000049985	gga-mir-12257		ENSGALT00000094690	NA	NA	NA	NA		miRNA	1.31854	3.44512	1.34936	2.77465	1.79763	1.63414	0.811638	0.350728	0.437234	1.39094	0.972598	1.85499	1.28393	2.10723	0.920839	1.21034	0.505898	0.760512	0.441053	1.4532	0.263306	0.566479	0	0.326861	0.683712	0.418618	0.255268	1.35386	0.726739	2.47871	1.30959	0.00480013	0.264921	up	yes
ENSGALG00000048911	ENSGALG00000048911		ENSGALT00000095420	GO:0005643(nuclear pore);GO:0005739(mitochondrion);GO:0005875(microtubule associated complex);GO:0006607(NLS-bearing protein import into nucleus);GO:0008536(Ran GTPase binding);GO:0016925(protein sumoylation);GO:0033132(negative regulation of glucokinase activity)	03013(RNA transport)	K12172	NA	LOW QUALITY PROTEIN: RANBP2-like and GRIP domain-containing protein 5/6 [Gallus gallus]	protein_coding	0.111116	0.219022	0.998576	0.820729	0.685718	0.389823	0.129425	0.228622	0.376511	0.170309	0.058559	0.780543	0.8654	0.473353	0.388128	0.217911	0.205676	0.156253	0.330838	0.488321	0.220747	0.083523	0.418511	0.106391	0.07408	0.101024	0.173493	0.188507	0.148335	2.08384	1.05925	0.00553279	0.266234	up	yes
ENSGALG00000009007	PCARE		ENSGALT00000014656	GO:0001750(photoreceptor outer segment);GO:0007601(visual perception);GO:0050896(response to stimulus)	04621(NOD-like receptor signaling pathway)	K04622	NA	uncharacterized protein C2orf71 homolog [Gallus gallus]	protein_coding	0.039432	0.024885	1.1086	0	0.269401	0.055225	0.094821	0.080569	0.080234	0.043509	0.054479	0.402505	0.233681	0.098147	0.571097	0.24493	0.050088	0.030125	0.16665	0.079012	0.107578	0.051211	0.273273	0.010671	0.023153	0.03171	0.016196	0.014863	0.051666	3.04982	1.60872	0.00587566	0.271616	up	yes
ENSGALG00000045335	ENSGALG00000045335		ENSGALT00000085450	GO:0003723(RNA binding);GO:0003964(RNA-directed DNA polymerase activity);GO:0005737(cytoplasm);GO:0006278(RNA-dependent DNA biosynthetic process);GO:0015074(DNA integration)	NA	NA	NA	PREDICTED: uncharacterized protein LOC109392377 [Hipposideros armiger]	protein_coding	0.044468	0.070586	0.074331	0.131233	0.094558	0.065889	0.045554	0.056516	2.01401	0.052069	0.029637	0.130117	0.067691	0.059375	0.034383	0.052186	0.105664	0.10534	0.054746	0.078003	0.083011	0.04452	0.077272	0.035661	0.008693	0.044846	0.013233	0.028032	0.060832	3.3194	1.73092	0.00601654	0.27343	up	yes
ENSGALG00000013568	NR4A3	420996	ENSGALT00000022087	GO:0000122(negative regulation of transcription by RNA polymerase II);GO:0000978(RNA polymerase II proximal promoter sequence-specific DNA binding);GO:0001046(core promoter sequence-specific DNA binding);GO:0001223(transcription coactivator binding);GO:0001707(mesoderm formation);GO:0003707(steroid hormone receptor activity);GO:0004879(nuclear receptor activity);GO:0005634(nucleus);GO:0005667(tra…	NA	NA	NA	nuclear receptor subfamily 4 group A member 3 isoform X2 [Gallus gallus]	protein_coding	3.02964	6.19556	1.20497	4.53432	2.65631	13.4321	1.13399	8.10385	9.08793	14.024	2.15632	5.60483	5.47597	4.0251	1.9735	4.61883	5.0129	3.85795	9.69336	20.2511	4.93662	2.37351	103.643	6.76219	3.65898	2.31898	8.10314	12.4788	2.06944	0.382893	-1.38499	0.00603112	0.27343	down	yes
ENSGALG00000049054	ENSGALG00000049054		ENSGALT00000105231	GO:0003700(DNA binding transcription factor activity);GO:0006355(regulation of transcription, DNA-templated)	NA	NA	NA	zinc finger protein 135-like isoform X1 [Gallus gallus]	protein_coding	0.108939	0.073723	0.455019	0.123947	0	0.521809	0.203526	0	0	0.795973	0.058204	0.36314	0.5041	0	0.389658	0.120222	0.598014	0.922135	0.589234	0.442586	0.063298	0.653475	0.574301	1.01314	0.630648	0.748676	0.494055	0.637726	0.089082	0.405169	-1.30341	0.00626315	0.275013	down	yes
ENSGALG00000046795	Metazoa_SRP		ENSGALT00000045308	NA	NA	NA	NA		misc_RNA	66.6853	8.00511	4.80169	3.77609	4.73575	1.42377	764.885	20.8507	5.30089	8.20564	30.6855	4.77272	5.74304	5.3876	11.7866	6.51937	2.37439	13.2171	7.30897	9.07625	2.60242	16.5733	8.43819	11.0734	14.9444	15.3153	23.7016	40.8115	21.1259	4.15287	2.05411	0.00666612	0.277098	up	yes
ENSGALG00000053672	U1	26871	ENSGALT00000101542	NA	NA	NA	NA		snRNA	0.980169	0.310452	0.106511	0.073122	0.489111	0	27.0908	0.463511	0.351	0.063378	0.526612	0.20229	0.355949	0.089673	0.182869	0.222538	0.26916	0.340011	0.206619	0.330672	0.310515	0.673274	0.508732	0.23566	0.475217	0.552381	0.480546	0.98657	0.400764	4.4367	2.14949	0.00683918	0.27743	up	yes
ENSGALG00000049069	ENSGALG00000049069		ENSGALT00000100552	GO:0004523(RNA-DNA hybrid ribonuclease activity);GO:0043137(DNA replication, removal of RNA primer)	NA	NA	NA	Pro-Pol-dUTPase polyprotein, partial [Mus musculus]	protein_coding	0.36231	0.351598	1.6254	0.546655	0.672059	0.50158	5.38166	0.623873	0.352848	0.354211	0.269868	0.683707	0.552498	0.37098	2.2776	0.762767	0.226994	0.365547	0.933533	0.39063	0.308274	0.420814	1.22161	0.348115	0.412613	0.399494	0.258328	0.484341	0.345146	2.08453	1.05972	0.0071356	0.27743	up	yes
ENSGALG00000016667	AvBD10	414341	ENSGALT00000026897	GO:0005576(extracellular region);GO:0050829(defense response to Gram-negative bacterium);GO:0050830(defense response to Gram-positive bacterium);GO:0050832(defense response to fungus)	NA	NA	NA	gallinacin-10 preproprotein [Gallus gallus]	protein_coding	105.783	679.755	1530.31	73.4784	783.181	122.482	68.1592	72.1153	95.8146	186.476	216.593	170.762	49.2876	64.514	1609.36	151.577	63.2199	81.5884	500.981	94.2828	145.217	124.078	225.249	158.686	99.246	112.684	67.9333	58.3988	118.949	2.62547	1.39257	0.00789186	0.288294	up	yes
ENSGALG00000047831	ENSGALG00000047831		ENSGALT00000102670	NA	NA	NA	NA		lncRNA	0.175473	0.361111	0.159529	0.184772	0.728668	0	0.334502	0.0932083	0.249164	0.10375	0.130368	0.124764	0.406077	0.0546684	0.264728	0.127795	0.106643	0	0.0901047	0.202094	0.0631827	0.0996351	0.198751	0.07329	0.0806596	0	0.0922664	0	0.0785248	2.61954	1.38931	0.00836926	0.290928	up	yes
ENSGALG00000050198	ENSGALG00000050198		ENSGALT00000105950	GO:0019898(extrinsic component of membrane);GO:0035375(zymogen binding);GO:0042589(zymogen granule membrane)	04970(Salivary secretion)	K13912	NA	deleted in malignant brain tumors 1 protein-like [Gallus gallus]	protein_coding	0.098683	0.178352	0.190059	0.244943	0.321081	0	0	0	0	0.185911	0.357379	0.15434	0.398358	0.241119	0.271577	0.052269	0	0	0.101543	0	0.085529	0.048379	0	0	0.013536	0	0.155911	0	0	5.40613	2.4346	0.00886699	0.296995	up	yes
ENSGALG00000040529	DLX3	395590	ENSGALT00000047080;ENSGALT00000105639	GO:0001568(blood vessel development);GO:0001890(placenta development);GO:0003682(chromatin binding);GO:0005634(nucleus);GO:0006366(transcription by RNA polymerase II);GO:0042475(odontogenesis of dentin-containing tooth);GO:0043565(sequence-specific DNA binding);GO:0045944(positive regulation of transcription by RNA polymerase II);GO:0071895(odontoblast differentiation);GO:0071895(odontoblast diff…	NA	NA	NA	homeobox protein DLX-3 [Gallus gallus];homeobox protein DLX-3 [Numida meleagris]	protein_coding	0.115405	0.138253	0.117796	0.328302	0.0566985	0.117156	0.101948	0.055459	0.500747	0	0.242319	0.0621934	0.0713076	0.477738	0.0693873	0.0817873	0.0841529	0.169953	0.0558855	0.0208035	0.0594776	0	0	0	0	0.110449	0.0294635	0.029063	0.0828653	3.20957	1.68238	0.00983236	0.312022	up	yes
ENSGALG00000050645	ENSGALG00000050645		ENSGALT00000100920	NA	NA	NA	NA		lncRNA	0.202072	0.100756	0.113461	0.236161	0.333793	0.189688	0.025078	0.150131	0.079263	0.084058	0.116852	0.115914	0.063604	0.091502	0	0.095314	0.032578	0.026167	0.081065	0.075931	0.03898	0.145647	0.044662	0.057845	0.089503	0.029675	0	0.069309	0.062784	2.15222	1.10583	0.0100791	0.314192	up	yes
ENSGALG00000009690	CENPF	395357	ENSGALT00000015897;ENSGALT00000084212;ENSGALT00000105199	GO:0000278(mitotic cell cycle);GO:0000776(kinetochore);GO:0000922(spindle pole);GO:0001822(kidney development);GO:0005635(nuclear envelope);GO:0005654(nucleoplasm);GO:0005737(cytoplasm);GO:0005813(centrosome);GO:0005930(axoneme);GO:0008022(protein C-terminus binding);GO:0008134(transcription factor binding);GO:0010389(regulation of G2/M transition of mitotic cell cycle);GO:0015031(protein transpo…	NA	NA	NA	centromere protein F [Gallus gallus];centromere protein F isoform X1 [Gallus gallus]	protein_coding	0.0998176	0.0536309	0.0578318	0.0589592	0.0661526	0.0431658	0.150431	0.0360447	0.0841633	0.0645024	0.0141245	0.650164	0.0496436	0.0200314	0.0314217	0.0814743	0.0416266	0.0233525	0.0669904	0.080857	0.0602742	0.0584412	0.0469418	0.036314	0.0373345	0.0250391	0.015417	0.0421691	0.04888	2.17389	1.12028	0.0101568	0.315681	up	yes
ENSGALG00000039354	VTG1	424547	ENSGALT00000056823	GO:0005319(lipid transporter activity);GO:0006869(lipid transport);GO:0045735(nutrient reservoir activity)	NA	NA	NA	vitellogenin-1 precursor [Gallus gallus]	protein_coding	0.02185	0.062652	0.057618	0.067991	0.054899	0.007717	0.059334	0.088021	0	0.044433	0.062816	0.008985	0.0892	0.015467	0.109309	0.023274	0.27547	0	0.073659	0.043484	0.25526	0.264649	0.029878	0.171183	0.04854	0.261777	0.02887	0.019013	0.034162	0.417361	-1.26063	0.0104558	0.317048	down	yes
ENSGALG00000050271	ENSGALG00000050271		ENSGALT00000100594	GO:0005200(structural constituent of cytoskeleton);GO:0005882(intermediate filament)	NA	NA	NA	scale keratin-like [Gallus gallus]	protein_coding	0.37695	0	0	0	0.087344	0	0	0.079249	0.0931	0	0.270014	1.20134	0.086652	0.097682	0	0.087329	0	0	0	0.088301	0	0	0	0	0	0	0	0.083824	0	11.2329	3.48966	0.0108783	0.320396	up	yes
ENSGALG00000051789	ENSGALG00000051789		ENSGALT00000101103	NA	NA	NA	NA	unnamed protein product [Macaca fascicularis]	protein_coding	0.149143	0.11473	0.15147	0	0	0.261422	0.110536	0	0	0	0	0.381329	0	0	0.166744	0.253132	0	0	0	0	0	0	0	0.010893	0	0	0	0	0	118.485	6.88857	0.0109163	0.320396	up	yes
ENSGALG00000047964	ENSGALG00000047964		ENSGALT00000098374	GO:0006338(chromatin remodeling);GO:0006342(chromatin silencing);GO:0016575(histone deacetylation);GO:0035267(NuA4 histone acetyltransferase complex);GO:0043967(histone H4 acetylation);GO:0043968(histone H2A acetylation)	NA	NA	NA	hypothetical protein DUI87_20674 [Hirundo rustica rustica]	protein_coding	0.047122	0.012173	0.00315	0.05112	0.006181	0	0.018081	0.067012	0	0.026237	0	0.013464	0	0.013825	0	0	0	0	0	0	0	0	0	0	0.011572	0	0.011744	0	0	9.00333	3.17046	0.0110128	0.320396	up	yes
ENSGALG00000047866	ENSGALG00000047866		ENSGALT00000102707	GO:0005576(extracellular region);GO:0006956(complement activation);GO:0006958(complement activation, classical pathway)	04064(NF-kappa B signaling pathway);04020(Calcium signaling pathway);04072(Phospholipase D signaling pathway);04151(PI3K-Akt signaling pathway);04145(Phagosome);04640(Hematopoietic cell lineage);04650(Natural killer cell mediated cytotoxicity);04662(B cell receptor signaling pathway);04664(Fc epsilon RI signaling pathway);04666(Fc gamma R-mediated phagocytosis);04672(Intestinal immune network for…	K06856	NA	This CDS feature is included to show the translation of the corresponding V_region. Presently translation qualifiers on V_region features are illegal, partial [Gallus gallus]	IG_V_gene	0	1.58898	2.02072	0.936467	2.38619	2.84207	1.77428	0.275418	1.31439	0.442295	0.51917	7.55847	0.869644	0.101256	3.70175	0.540081	0.398143	0.599038	1.63832	0.646014	0.405691	0.197283	0.536842	0.192694	0.554072	0	0.130237	2.18053	0.184004	2.84917	1.51054	0.0117308	0.327086	up	yes
ENSGALG00000049422	ATF3	421369	ENSGALT00000091920;ENSGALT00000108231	GO:0000122(negative regulation of transcription by RNA polymerase II);GO:0000978(RNA polymerase II proximal promoter sequence-specific DNA binding);GO:0005634(nucleus);GO:0005730(nucleolus);GO:0006094(gluconeogenesis);GO:0030968(endoplasmic reticulum unfolded protein response);GO:0034198(cellular response to amino acid starvation);GO:0035914(skeletal muscle cell differentiation);GO:0042803(protei…	NA	NA	NA	activating transcription factor 3, transcript variant X1, partial [Columba livia];cyclic amp-dependent transcription factor atf-3 [Limosa lapponica baueri]	protein_coding	7.7098	13.0753	6.29526	10.0254	12.5331	16.4558	6.34807	16.6982	18.9433	37.6339	7.84474	9.02912	9.4074	7.83018	12.3866	9.02859	17.059	8.15263	23.7634	32.3042	10.7192	7.50454	166.51	15.6311	13.6806	6.67988	10.2459	14.4067	6.0601	0.491442	-1.02491	0.0119831	0.328912	down	yes
ENSGALG00000009719	PCDH10	408048	ENSGALT00000015818	GO:0005509(calcium ion binding);GO:0005886(plasma membrane);GO:0007156(homophilic cell adhesion via plasma membrane adhesion molecules);GO:0016021(integral component of membrane)	NA	NA	NA	protocadherin-10 precursor [Gallus gallus]	protein_coding	0.041302	0.064862	0.146226	0.111394	0.048949	0.049795	0.219467	0.232199	0.153955	0.075708	0.314771	0.115921	0.098318	0.072766	0.104735	0.058729	0.083231	0.024245	0.021405	0.114958	0.056517	0.01253	0.024986	0.052294	0.079192	0.022383	0	0.137606	0.097411	2.13433	1.09378	0.0120937	0.330363	up	yes
ENSGALG00000054036	ENSGALG00000054036		ENSGALT00000063504	NA	NA	NA	NA		miRNA	4.45871	0.639982	0.363076	0.269698	0.410984	0.789096	54.5986	1.8691	4.8575	0.440652	2.66473	0.177183	0.414483	0.432211	1.21635	0.141681	2.17012	1.73734	0.552375	0.399994	1.02965	1.25945	0.567598	0.857	1.14367	0.708916	1.48144	2.33588	1.929	3.70489	1.88943	0.0121902	0.330363	up	yes
ENSGALG00000054109	ENSGALG00000054109		ENSGALT00000067918;ENSGALT00000073706	NA	NA	NA	NA		lncRNA	0.0874636	0.0322305	0	0.0407233	0	0.0295587	0.323138	0.165175	0.0245956	0.0301262	0.0884783	0.0221231	0.115712	0.0386504	0.0690066	0	0.174456	0.0917672	0.140683	0.188082	0.114789	0.392394	0.132549	0	0.471195	0.303101	0.150659	0.081154	0.0343106	0.381041	-1.39198	0.0124151	0.331467	down	yes
ENSGALG00000049206	U2	6066,26853,26854,26855	ENSGALT00000092780	NA	NA	NA	NA		snRNA	4.12272	1.97095	0.89035	1.27683	2.19007	1.25058	48.5198	1.23467	2.15283	0.644966	2.49539	0.658841	0.277138	1.73309	2.01838	0.46703	0.623779	2.374	0.536762	1.31463	1.51964	0.666878	2.6016	1.55676	0.548409	1.27338	2.56602	3.39214	1.47416	2.85706	1.51453	0.0125155	0.332306	up	yes
ENSGALG00000016491	APOB	396535	ENSGALT00000026601	GO:0005543(phospholipid binding);GO:0005783(endoplasmic reticulum);GO:0005794(Golgi apparatus);GO:0005886(plasma membrane);GO:0006642(triglyceride mobilization);GO:0007283(spermatogenesis);GO:0007399(nervous system development);GO:0008201(heparin binding);GO:0008203(cholesterol metabolic process);GO:0009566(fertilization);GO:0009615(response to virus);GO:0009791(post-embryonic development);GO:001…	NA	NA	NA	apolipoprotein B precursor [Gallus gallus]	protein_coding	0	0	0	0	0	0	0	0	0	0.003724	0.001957	0	0	0	0.015203	0	0.0483	0	0	0.006836	0.01623	0.050664	0	0.011178	0	0.031561	0.004323	0	0	0.100349	-3.3169	0.0128035	0.335319	down	yes
ENSGALG00000052333	ENSGALG00000052333		ENSGALT00000096459	GO:0004842(ubiquitin-protein transferase activity);GO:0005515(protein binding);GO:0005516(calmodulin binding);GO:0005654(nucleoplasm);GO:0005737(cytoplasm);GO:0005813(centrosome);GO:0005886(plasma membrane);GO:0008270(zinc ion binding);GO:0016020(membrane);GO:0016021(integral component of membrane);GO:0016032(viral process);GO:0016874(ligase activity);GO:0035579(specific granule membrane);GO:0043…	NA	NA	NA	PREDICTED: E3 ubiquitin-protein ligase UBR4, partial [Buceros rhinoceros silvestris]	protein_coding	0.274178	0.76096	2.88505	1.60337	1.80059	0.512379	0.462939	0.581358	0.543441	0.812033	0	1.80272	1.61291	0.423644	1.66189	1.55313	0.943018	0.282196	0.797005	0.420685	0.869094	0.404213	0.914687	0.279334	0.13344	0.39212	0.554935	0.529425	0.205602	2.08878	1.06266	0.0130853	0.338091	up	yes
ENSGALG00000015134	APOV1	396476	ENSGALT00000024419	GO:0004857(enzyme inhibitor activity);GO:0006629(lipid metabolic process);GO:0034361(very-low-density lipoprotein particle);GO:0042627(chylomicron);GO:0043086(negative regulation of catalytic activity);GO:0045735(nutrient reservoir activity)	NA	NA	NA	apovitellenin-1 precursor [Gallus gallus]	protein_coding	0	0.296839	0.180724	0.266705	0.176311	0.079666	0	0.470252	0.127377	0.418474	0.163808	0	0.727078	0.105029	0.141303	0.09313	0.610185	0.123071	0.808414	0	0.238745	4.28268	0.105028	0.746031	0.137982	0.438131	0.12854	0.063115	0.160643	0.336362	-1.57191	0.0137172	0.345958	down	yes
ENSGALG00000047594	U2	6066,26853,26854,26855	ENSGALT00000094382	NA	NA	NA	NA		snRNA	4.26204	1.96043	0.886721	1.53102	2.1786	1.21505	50.1812	1.76575	2.12583	0.762121	2.51748	0.653633	0.32576	1.72646	1.92095	0.513711	0.80778	2.37084	0.606273	1.32384	1.57238	0.665739	2.76186	1.55101	1.01734	1.28408	3.00484	3.53493	1.40178	2.76464	1.46709	0.0141239	0.3467	up	yes
ENSGALG00000046657	ENSGALG00000046657		ENSGALT00000088668;ENSGALT00000087139	GO:0005635(nuclear envelope);GO:0006998(nuclear envelope organization);GO:0090286(cytoskeletal anchoring at nuclear membrane);GO:0090286(cytoskeletal anchoring at nuclear membrane)	NA	NA	NA	SUN domain-containing protein 3-like isoform X1 [Gallus gallus];SUN domain-containing protein 3-like isoform X2 [Gallus gallus]	protein_coding	0.185615	0	0.0568251	0	0.205236	0.173961	0	0	0.0735024	0.0852314	0	0.0567867	0	0.0417255	0	0.136052	0	0	0	0	0	0	0	0.0749141	0	0	0	0	0	11.0077	3.46045	0.0156779	0.354066	up	yes
ENSGALG00000033535	RGS16	424409	ENSGALT00000092076;ENSGALT00000093950;ENSGALT00000066246	GO:0005096(GTPase activator activity);GO:0005737(cytoplasm);GO:0005886(plasma membrane);GO:0005886(plasma membrane)	NA	NA	NA	regulator of G-protein signaling 16 isoform X1 [Gallus gallus];regulator of G-protein signaling 16 isoform X2 [Gallus gallus]	protein_coding	0.0635621	0	0.0198899	0	0.0592412	0.0387413	0.0933687	0	0	0	0.0441563	0	0	0.0585138	0.0201063	0.0551489	0	0.0510641	0.146031	0.0787114	0.108419	0.069091	0.0185637	0.0156948	0.100291	0.179944	0.0846913	0.0685435	0.178834	0.334439	-1.58019	0.0158869	0.356066	down	yes
ENSGALG00000051093	ENSGALG00000051093		ENSGALT00000093259	NA	NA	NA	NA		lncRNA	0	0.19543	0	0	0	0.110045	0.322852	0	0	0.172731	0	0.0781494	0	0	0	0	0	0	0	0	0	0	0	0	0	0	0	0	0	549.505	9.10199	0.0163058	0.359732	up	yes
ENSGALG00000044935	ENSGALG00000044935		ENSGALT00000087894	GO:0003924(GTPase activity);GO:0005525(GTP binding);GO:0005811(lipid droplet);GO:0042803(protein homodimerization activity)	NA	NA	NA	GTPase IMAP family member 7-like [Gallus gallus]	protein_coding	0.556133	0.269572	0.102757	0.120667	0.504272	0.371965	0.1498	0.381973	1.29127	0.597925	0.144335	0.31532	0.93486	0.601878	0.558942	0.301755	0.476371	0.34231	0.078368	0.145093	0.336132	0.252992	0	0.07539	0.030504	0.192107	0.368574	0.245774	0.227482	2.11208	1.07867	0.0168122	0.362626	up	yes
ENSGALG00000044801	CHIR-B5	430678	ENSGALT00000085701	GO:0016021(integral component of membrane)	04512(ECM-receptor interaction)	K06264	NA	immunoglobulin-like receptor CHIR-AB3 precursor [Gallus gallus]	protein_coding	0	0	0	0	0	0	0	0.025463	0	0	0	0	0	0	0	0	0.133189	0	0.1276	0	0.087735	0	0.126754	0	0	0.092347	0	0	0.129707	0.0296683	-5.07493	0.0168903	0.362626	down	yes
ENSGALG00000052523	ENSGALG00000052523		ENSGALT00000108280;ENSGALT00000090732;ENSGALT00000100627	GO:0005509(calcium ion binding);GO:0005615(extracellular space);GO:0007338(single fertilization);GO:0009897(external side of plasma membrane);GO:0010466(negative regulation of peptidase activity);GO:0010468(regulation of gene expression);GO:0016021(integral component of membrane);GO:0030414(peptidase inhibitor activity);GO:0042981(regulation of apoptotic process);GO:0048609(multicellular organism…	NA	NA	NA	uromodulin-like 1 [Gallus gallus];PREDICTED: uromodulin-like 1 isoform X1 [Coturnix japonica]	protein_coding	0.0358741	0	0	0	0.0159863	0	0.0113023	0	0	0	0.00803866	0.0236897	0.00908064	0.0238698	0	0	0	0	0	0	0	0	0	0	0	0	0	0	0	79.9009	6.32014	0.0169902	0.362932	up	yes
ENSGALG00000009262	FGB	373926	ENSGALT00000038895	GO:0005102(receptor binding);GO:0005577(fibrinogen complex);GO:0007165(signal transduction);GO:0030168(platelet activation);GO:0030674(protein binding, bridging);GO:0051258(protein polymerization)	NA	NA	NA	fibrinogen beta chain precursor [Gallus gallus]	protein_coding	26.3025	18.608	122.816	42.1037	113.929	20.2952	47.4726	22.0176	25.7055	19.404	22.3081	37.4739	5.56265	11.7947	107.324	14.1629	13.4225	9.12875	89.5341	37.1449	13.992	5.78495	18.3964	15.0819	14.3501	6.69699	2.10807	17.5673	7.72802	2.12819	1.08963	0.0174835	0.366218	up	yes
ENSGALG00000046838	ENSGALG00000046838		ENSGALT00000094896	NA	NA	NA	NA		lncRNA	0	0	0	0	0	0	0	0	0	0	0	0	0	0	0	0	0	0	0.119474	0	0.097818	0	0	0	0.090275	0.041318	0.057585	0	0.065291	0.00275563	-8.5034	0.0183231	0.368818	down	yes
ENSGALG00000049894	ENSGALG00000049894		ENSGALT00000106887	NA	NA	NA	NA		lncRNA	0.322172	0.044907	1.58729	0	0.502131	0.281938	0.65002	0.123168	0.186134	0.254036	0.158911	0.544383	0.066013	0.511655	8.25175	0.413452	0	0.118777	0.801819	0.31764	0.19135	0.227013	0.501241	0.121327	0.070798	0.793935	0.096895	0.121332	0.312136	3.07329	1.61979	0.0185714	0.370539	up	yes
ENSGALG00000012783	MYBPC1	418099	ENSGALT00000104577	GO:0006936(muscle contraction);GO:1903955(positive regulation of protein targeting to mitochondrion)	NA	NA	NA	myosin-binding protein C, slow-type isoform X3 [Gallus gallus]	protein_coding	0.0344229	0.0366185	0.0109605	0.0582632	0.0254672	0.0546211	0.0325302	0.0275013	0.034608	0	0.0149557	0	0.0243595	0.0980416	0.0200178	0	0	0	0	0	0.0353171	0	0	0.0164289	0	0.0195299	0.00873744	0	0.0148589	4.04543	2.01629	0.0187373	0.370539	up	yes
ENSGALG00000028256	CCL19	427406	ENSGALT00000045089	GO:0001768(establishment of T cell polarity);GO:0002408(myeloid dendritic cell chemotaxis);GO:0002548(monocyte chemotaxis);GO:0005615(extracellular space);GO:0005622(intracellular);GO:0006954(inflammatory response);GO:0007186(G-protein coupled receptor signaling pathway);GO:0008009(chemokine activity);GO:0030593(neutrophil chemotaxis);GO:0031735(CCR10 chemokine receptor binding);GO:0034695(respon…	04060(Cytokine-cytokine receptor interaction)	K05512	NA	C-C motif chemokine 19 precursor [Gallus gallus]	protein_coding	0.217707	0.289867	0.153696	0.115945	0.076534	0.616197	0.060386	0.623209	0.198804	0.20418	0.07425	0	0.209145	0.152835	0	0.056859	0.484317	0.084565	0.126344	0.092062	0.065111	0.302404	0.512497	0.266847	3.44466	0.460962	0.102111	0.075735	0.202472	0.398356	-1.32787	0.0190606	0.37066	down	yes
ENSGALG00000045754	ENSGALG00000045754		ENSGALT00000084597	GO:0004970(ionotropic glutamate receptor activity);GO:0005234(extracellularly glutamate-gated ion channel activity);GO:0016021(integral component of membrane);GO:0030054(cell junction);GO:0034220(ion transmembrane transport);GO:0035235(ionotropic glutamate receptor signaling pathway);GO:0045211(postsynaptic membrane)	04080(Neuroactive ligand-receptor interaction)	K05206	NA	glutamate receptor ionotropic, delta-1 [Pipra filicauda]	protein_coding	0.203356	0.11829	0.154956	0	0.107138	0	0.277317	0.257247	0	0	0	0	0	0	0.207371	0	0	0	0	0.04048	0	0	0	0	0	0	0	0	0.057336	11.0116	3.46095	0.0191553	0.37066	up	yes
ENSGALG00000053240	ENSGALG00000053240		ENSGALT00000095660	NA	NA	NA	NA		miRNA	1.03648	0	0.439005	0.760128	0.453444	0	0.684441	0.383459	0	0.240602	0.572899	0	0	0.507117	1.09779	0.226685	0	0	0	0	0	0.430308	0.244239	0	0	0	0	0	0	7.71134	2.94698	0.0196134	0.374053	up	yes
ENSGALG00000050370	ENSGALG00000050370		ENSGALT00000104146;ENSGALT00000099176;ENSGALT00000093776	NA	NA	NA	NA		lncRNA	0	0	0.0126975	0	0.0173077	0.0494838	0	0	0.0277383	0.0159577	0.0306301	0	0.0235645	0.0296527	0.00961122	0.0123348	0	0	0	0.0137748	0	0	0	0	0	0	0	0.014372	0	6.60981	2.72461	0.0199926	0.376669	up	yes
ENSGALG00000054797	ENSGALG00000054797		ENSGALT00000104336	GO:0000122(negative regulation of transcription by RNA polymerase II);GO:0003714(transcription corepressor activity);GO:0005634(nucleus);GO:0042803(protein homodimerization activity)	04310(Wnt signaling pathway);04330(Notch signaling pathway)	K04496	NA	C-terminal-binding protein 2 [Gallus gallus]	protein_coding	0.030437	0.064278	0	0	0	0	0.084673	0.021753	0	0.096667	0.06619	0.082751	0	0	0.061735	0	0	0	0	0	0	0	0.04294	0	0	0	0	0.007959	0	8.11692	3.02093	0.0202487	0.378722	up	yes
ENSGALG00000053536	ENSGALG00000053536		ENSGALT00000093617;ENSGALT00000100950	NA	NA	NA	NA		lncRNA	0.229421	0.030118	0.305996	0.0838831	0	0.105063	0.581895	0.142659	0.129016	0.0820426	0.373135	0.318933	0.118016	0.317458	0.130864	0.0740432	0	0	0	0	0.138776	0	0.167546	0.164207	0	0.115076	0.0616411	0	0.131664	3.15289	1.65667	0.0217173	0.389301	up	yes
ENSGALG00000020505	KCNJ11	428846	ENSGALT00000032718	GO:0005524(ATP binding);GO:0005887(integral component of plasma membrane);GO:0006006(glucose metabolic process);GO:0008076(voltage-gated potassium channel complex);GO:0008282(inward rectifying potassium channel);GO:0015272(ATP-activated inward rectifier potassium channel activity);GO:0030315(T-tubule);GO:0030506(ankyrin binding);GO:0033198(response to ATP);GO:0034765(regulation of ion transmembra…	NA	NA	NA	ATP-sensitive inward rectifier potassium channel 11 [Gallus gallus]	protein_coding	0.09365	0.07685	0.097531	0.046659	0.160642	0.14021	0.24929	0.03788	0.039468	0.067506	0.318477	0.045615	0.053123	0.15651	0.053991	0	0	0	0	0.038201	0.027839	0.025408	0.082027	0	0.086568	0	0.036518	0.100957	0.098514	2.68206	1.42334	0.0219851	0.389301	up	yes
ENSGALG00000019846	AvBD11	414876	ENSGALT00000031544	GO:0005576(extracellular region);GO:0042742(defense response to bacterium)	NA	NA	NA	gallinacin-11 precursor [Gallus gallus]	protein_coding	0.569282	0.762231	3.01187	0.342511	1.42553	0.659261	0.948849	0	0.978511	0.679739	0.54295	0.485562	1.06461	0.222447	5.34528	0.531249	0.441158	0.601441	0.787963	0.742108	0.162928	0	0.478364	0.960985	0.15495	0.387742	0.529342	0.663105	0.211344	2.33206	1.2216	0.0223618	0.391194	up	yes
ENSGALG00000054371	ENSGALG00000054371		ENSGALT00000104198	GO:0003676(nucleic acid binding);GO:0003964(RNA-directed DNA polymerase activity);GO:0004523(RNA-DNA hybrid ribonuclease activity);GO:0006278(RNA-dependent DNA biosynthetic process);GO:0090502(RNA phosphodiester bond hydrolysis, endonucleolytic)	00790(Folate biosynthesis)	K01495	EC:3.5.4.16	uncharacterized protein LOC112530482 [Gallus gallus]	protein_coding	0.055883	0.069014	0.061641	0.086539	0.097584	0.071345	0.089087	0.002753	0.008121	0.037711	0.047825	0.069072	0.019126	0.05922	0.056916	0.102282	0.00336	0.046195	0.030279	0.013332	0.013382	0.0312	0.024071	0.017532	0.004755	0.015274	0.050951	0.045201	0.077599	2.03406	1.02436	0.0226715	0.392095	up	yes
ENSGALG00000049994	ENSGALG00000049994		ENSGALT00000090642	NA	NA	NA	NA		lncRNA	0.280212	0.279074	0	0.284617	0.260489	0	0	0.312053	0.135828	0.558419	0.496038	0.328504	0.539187	0.995352	0	0.50361	1.07832	1.12999	0.487193	0.503523	1.15854	0.306709	0.265891	0.911222	0.209608	0.917943	0.306159	0.489956	0.710457	0.476771	-1.06863	0.0227076	0.392095	down	yes
ENSGALG00000028059	gga-mir-196-4		ENSGALT00000045930	NA	NA	NA	NA		miRNA	0.456949	1.8407	1.16511	2.23257	4.13647	0.642591	1.43368	0.737421	0.025709	0.688532	0.391074	0.751371	1.45245	0.79844	3.16812	1.10449	0.410998	0.225757	1.17355	0.982661	0.464897	0.233465	0.571623	0.085753	0.663823	0.637063	0.79386	1.08562	0.646162	2.14205	1.09899	0.0232545	0.395728	up	yes
ENSGALG00000005824	SUSD2	416922	ENSGALT00000101123	GO:0005044(scavenger receptor activity);GO:0005886(plasma membrane);GO:0006898(receptor-mediated endocytosis);GO:0006955(immune response);GO:0030247(polysaccharide binding);GO:0051782(negative regulation of cell division);GO:0070062(extracellular exosome);GO:1902807(negative regulation of cell cycle G1/S phase transition)	NA	NA	NA	sushi domain-containing protein 2 isoform X3 [Gallus gallus]	protein_coding	0	0	0.0293682	0	0.0132843	0	0	0	0	0.0127961	0	0	0	0	0	0	0	0.153037	0	0.162607	0.092616	0	0.0206222	0.0106701	0.00988542	0	0	0	0	0.100241	-3.31846	0.0234707	0.396094	down	yes
ENSGALG00000012095	ENSGALG00000012095		ENSGALT00000019758	NA	NA	NA	NA		lncRNA	0.568866	0.400345	0.613344	0	0.159461	0.276874	0.297344	0.317778	0	0	0.080987	0.054323	0.149835	0.208975	2.26877	0.087619	0.091128	0.13395	0.356178	0	0.139721	0	0	0.094164	0	0.130933	0	0	0.164844	4.01126	2.00405	0.0235012	0.396094	up	yes
ENSGALG00000048674	ENSGALG00000048674		ENSGALT00000092535;ENSGALT00000105857	NA	NA	NA	NA		lncRNA	29.2196	29.5617	49.9036	26.8509	5.58206	30.5431	48.1469	30.3073	5.18905	5.13077	30.6901	6.88901	25.7135	40.7707	56.4711	6.34246	3.45252	6.45707	50.1575	7.34675	23.026	4.02128	45.1242	5.39669	6.49544	5.26867	4.90696	5.36594	4.95838	2.01882	1.01351	0.0240992	0.401004	up	yes
ENSGALG00000052910	ENSGALG00000052910		ENSGALT00000107139;ENSGALT00000101554;ENSGALT00000102165	NA	NA	NA	NA		lncRNA	0.0351076	0.259369	0.639542	0.595978	0.231668	0.320611	0.581212	0.205232	0.0664778	0.0761606	0.135502	0.191119	0.0699081	0.147419	0.750403	0.232651	0.115632	0.129128	0.417632	0.450949	0.111317	0.0734455	0.121857	0.132363	0.0568848	0.0577292	0.0941011	0.0237495	0.0142648	2.04964	1.03537	0.0241153	0.401004	up	yes
ENSGALG00000016600	POMC	422011	ENSGALT00000026793;ENSGALT00000086234;ENSGALT00000085371	GO:0001664(G-protein coupled receptor binding);GO:0005184(neuropeptide hormone activity);GO:0005615(extracellular space);GO:0005782(peroxisomal matrix);GO:0006091(generation of precursor metabolites and energy);GO:0007218(neuropeptide signaling pathway);GO:0007267(cell-cell signaling);GO:0008217(regulation of blood pressure);GO:0030141(secretory granule);GO:0031781(type 3 melanocortin receptor bi…	04920(Adipocytokine signaling pathway);04916(Melanogenesis);04916(Melanogenesis)	K05228	NA	pro-opiomelanocortin isoform X1 [Gallus gallus]	protein_coding	49.5446	32.6635	3.41073	84.3242	20.3428	79.1919	0.174123	19.8934	48.6501	67.115	20.9909	34.1166	105.663	53.7776	0.375801	51.4209	74.8932	67.4465	10.3761	53.4519	255.728	74.2359	0.354021	109.717	93.6389	90.9325	202.3	67.7819	196.299	0.420705	-1.24912	0.0245593	0.401966	down	yes
ENSGALG00000054323	U1	26871	ENSGALT00000105898	NA	NA	NA	NA		snRNA	1.07672	0.054181	0.180899	0.061031	0.599707	0.060696	14.2302	0.532157	0.272313	0.035797	0.672748	0.272349	0.063638	0.0436	0.094568	0.064688	0.090581	0.182257	0.149187	0.377073	0.200983	0.20151	0.409249	0.219453	0.765108	0.545129	0.447246	0.597833	0.188497	3.40212	1.76643	0.0248688	0.402005	up	yes
ENSGALG00000048626	ENSGALG00000048626		ENSGALT00000055165;ENSGALT00000094862	GO:0005198(structural molecule activity);GO:0007605(sensory perception of sound);GO:0008344(adult locomotory behavior);GO:0046373(L-arabinose metabolic process);GO:0046556(alpha-L-arabinofuranosidase activity);GO:0046556(alpha-L-arabinofuranosidase activity)	05226(Gastric cancer);05146(Amoebiasis);05146(Amoebiasis)	K10955	NA	otogelin isoform X2 [Gallus gallus]	protein_coding	0	0	0.0466716	0.153999	0.256893	0.472662	0.0533567	0.415752	0.198924	0.381606	0.291892	0.141972	0.30234	0.217839	0	0.479507	1.19256	0.294648	0.152859	0.116739	0.927175	0.828255	0	0.57888	0.552824	1.02192	0.420502	0.232205	0.184691	0.426464	-1.22951	0.0248792	0.402005	down	yes
ENSGALG00000024272	S100A12	426356	ENSGALT00000022711	GO:0005509(calcium ion binding);GO:0008017(microtubule binding);GO:0008270(zinc ion binding);GO:0035662(Toll-like receptor 4 binding);GO:0045087(innate immune response);GO:0050544(arachidonic acid binding);GO:0050727(regulation of inflammatory response);GO:0050786(RAGE receptor binding)	04657(IL-17 signaling pathway)	K21128	NA	PREDICTED: protein MRP-126 [Meleagris gallopavo]	protein_coding	0	0.090986	0.108802	0	0	0.163475	0.615067	0	0.264008	0	0	0.086872	0	0.088138	0	0	0.240714	0.327038	1.02148	0.093409	0	0.18126	0.089917	0.213382	0	0.155993	2.57564	0	0.079168	0.231337	-2.11193	0.0267689	0.409464	down	yes
ENSGALG00000047440	ENSGALG00000047440		ENSGALT00000105629	GO:0005576(extracellular region);GO:0006956(complement activation);GO:0006958(complement activation, classical pathway)	04064(NF-kappa B signaling pathway);04020(Calcium signaling pathway);04072(Phospholipase D signaling pathway);04151(PI3K-Akt signaling pathway);04145(Phagosome);04640(Hematopoietic cell lineage);04650(Natural killer cell mediated cytotoxicity);04662(B cell receptor signaling pathway);04664(Fc epsilon RI signaling pathway);04666(Fc gamma R-mediated phagocytosis);04672(Intestinal immune network for…	K06856	NA	immunoglobulin heavy chain V-region, partial [Gallus gallus]	IG_V_gene	0.325893	0	0.215042	1.74167	4.68035	2.608	0.76872	1.57544	2.8848	0.118316	0	0.197395	1.47898	0.355861	1.36211	1.47083	0	0.21011	1.94516	0.106661	0.321439	0.188171	0.886676	0	0.88026	0	0.287804	0.0912	0.525084	2.95339	1.56237	0.0269599	0.410053	up	yes
ENSGALG00000032978	UCN3	769274	ENSGALT00000055642	GO:0001664(G-protein coupled receptor binding);GO:0005615(extracellular space);GO:0007189(adenylate cyclase-activating G-protein coupled receptor signaling pathway);GO:0031669(cellular response to nutrient levels)	04080(Neuroactive ligand-receptor interaction)	K05257	NA	urocortin-3 [Gallus gallus]	protein_coding	0	0	0	0	0.221772	0	0.081671	0.120489	0.074398	0	0.073489	0.073033	0.126951	0.234182	0	0	0.140135	0.558723	0.054474	1.50986	0.286754	0	0	0.051135	0	0.065375	0	0.180055	0.596288	0.237412	-2.07453	0.0271664	0.410053	down	yes
ENSGALG00000048287	gga-mir-12240		ENSGALT00000096712	NA	NA	NA	NA		miRNA	0	1.23707	8.0377	3.04949	1.53873	0.248483	0.308777	1.24918	0.911187	0.879579	0	3.42463	2.02434	0.307596	3.23554	5.02795	0	0.225757	1.2802	1.55184	1.16224	0.4162	2.05801	0.664291	0.212243	0.424709	0.312944	0.58142	0.271224	2.792	1.4813	0.0272333	0.410053	up	yes
ENSGALG00000053841	ENSGALG00000053841		ENSGALT00000103265	NA	NA	NA	NA	gag-env fusion protein [Gallus gallus]	protein_coding	1.34386	0.252413	1.71406	1.00748	2.70269	5.86835	2.50892	1.15581	0.2183	4.32724	0.488342	3.15814	1.04616	4.65871	3.83764	0.538765	1.0143	0.167497	1.99177	0.261598	1.23196	1.2501	0.644435	0.206407	2.11317	0.665959	1.58251	0.282437	2.3794	2.05175	1.03686	0.027358	0.410077	up	yes
ENSGALG00000047941	ENSGALG00000047941		ENSGALT00000096498	GO:0004197(cysteine-type endopeptidase activity);GO:0005615(extracellular space);GO:0005764(lysosome);GO:0051603(proteolysis involved in cellular protein catabolic process)	NA	NA	NA	LOW QUALITY PROTEIN: digestive cysteine proteinase 1-like [Gallus gallus]	protein_coding	0	0.111211	0	0	0.059339	0.046901	0	0.130052	0	0	0.099424	0.060423	0.033549	0	0	0	0	0	0	0	0	0	0	0	0	0	0	0	0	338.062	8.40114	0.0275525	0.410954	up	yes
ENSGALG00000047578	SELENOP1	431587	ENSGALT00000098684	GO:0001887(selenium compound metabolic process);GO:0005615(extracellular space);GO:0007420(brain development);GO:0007626(locomotory behavior);GO:0008430(selenium binding);GO:0009791(post-embryonic development);GO:0019953(sexual reproduction);GO:0040007(growth);GO:0070062(extracellular exosome)	NA	NA	NA	selenoprotein P precursor [Gallus gallus]	protein_coding	0.075916	0.966692	1.15573	15.2907	1.16571	1.20737	0.614861	1.09468	0.948613	1.0526	0.942099	0.989436	1.38787	1.12045	0.179996	0.936008	0.732899	0.238955	0.528709	1.26191	0.373932	1.0359	0.93844	0.90712	1.15092	0.968518	1.01673	0.587899	1.05079	2.19288	1.13282	0.0278234	0.412664	up	yes
ENSGALG00000047114	ENSGALG00000047114		ENSGALT00000103224	GO:0005576(extracellular region);GO:0006956(complement activation);GO:0006958(complement activation, classical pathway)	04064(NF-kappa B signaling pathway);04020(Calcium signaling pathway);04072(Phospholipase D signaling pathway);04151(PI3K-Akt signaling pathway);04145(Phagosome);04640(Hematopoietic cell lineage);04650(Natural killer cell mediated cytotoxicity);04662(B cell receptor signaling pathway);04664(Fc epsilon RI signaling pathway);04666(Fc gamma R-mediated phagocytosis);04672(Intestinal immune network for…	K06856	NA	immunoglobulin heavy chain variable region, partial [Gallus gallus]	IG_V_gene	0.048152	0.960482	9.51203	0.440113	1.59535	0.880747	0.734693	0.074432	0.255702	0.289038	0.394825	0.513338	0.735537	0.100419	0.837236	0.558168	0.427353	0.051038	1.14508	0.845592	0.432525	0.171866	0.25915	0.214264	0.376519	0.131758	0.272418	1.155	0.06642	2.62541	1.39254	0.0282093	0.415175	up	yes
ENSGALG00000051006	ENSGALG00000051006		ENSGALT00000107521	NA	NA	NA	NA		lncRNA	0.024276	0.224931	0.202798	0.212694	0.551338	0.252392	0.220484	0.319836	0.108969	0.17895	0.346742	0.210003	0.369951	0.230565	0.152346	0.031683	0.14785	0	0.105923	0.035468	0.06169	0	0.131467	0.21369	0.257799	0.168894	0	0.162737	0.127649	2.09164	1.06464	0.0287521	0.417663	up	yes
ENSGALG00000025557	RNase_MRP		ENSGALT00000042470	NA	NA	NA	NA		ribozyme	2.44991	1.90276	1.14401	1.73059	1.33584	0.541534	77.1324	1.64956	1.15274	1.7429	0.705311	0.131712	0	0.559242	2.60672	0.828545	2.15467	0.799981	1.50005	2.35036	1.48216	3.90951	3.09256	2.25602	1.27567	2.17904	1.24487	1.80362	1.71677	3.01515	1.59223	0.0289721	0.419356	up	yes
ENSGALG00000051027	ENSGALG00000051027		ENSGALT00000102233	GO:0003924(GTPase activity);GO:0005525(GTP binding);GO:0005811(lipid droplet);GO:0042803(protein homodimerization activity)	NA	NA	NA	GTPase IMAP family member 7 isoform X3 [Gallus gallus]	protein_coding	0.208989	0.295579	0.548182	0	0.220706	0.172675	0.332927	0.46206	0.305723	0.191516	0.184933	0.317065	0.546883	0.308259	0.826904	0.318798	0.273532	0.152503	2.10958	1.39025	0.331587	0.164039	0.354631	0.474529	2.82583	0.182404	0	0.285533	0.266942	0.483294	-1.04903	0.0300658	0.429351	down	yes
ENSGALG00000035199	ODF1	420257	ENSGALT00000080698	NA	NA	NA	NA	uncharacterized protein LOC112529930 [Gallus gallus]	protein_coding	0.443084	0.227751	0.084774	0.250155	0.107223	0.096367	0.336102	0.718627	0.193712	0.200441	0.469891	0.500204	0.333416	0.367328	0.651369	0.244095	0.036443	0.231662	0	0.315221	0	0.203942	0.375122	0.137212	0	0	0.198741	0.244292	0.143644	2.25043	1.1702	0.0301329	0.429871	up	yes
ENSGALG00000047506	ENSGALG00000047506		ENSGALT00000095759	GO:0002377(immunoglobulin production);GO:0005615(extracellular space);GO:0006955(immune response)	NA	NA	NA	immunoglobulin lambda chain, partial [Gallus gallus]	IG_V_gene	0.459809	10.322	29.0184	8.75669	11.5318	4.6602	13.6208	1.3094	5.55793	2.80072	2.90198	9.02847	2.92481	0	3.0616	2.94018	1.65747	0.5258	11.1117	2.79215	1.83064	1.9634	0.952375	1.67734	9.79655	2.17339	1.1809	2.27143	0.102293	2.32617	1.21796	0.030435	0.430552	up	yes
ENSGALG00000040754	CYP1C1	428832	ENSGALT00000068465	GO:0004497(monooxygenase activity);GO:0043231(intracellular membrane-bounded organelle)	NA	NA	NA	cytochrome P450, family 1, subfamily C, polypeptide 1 [Gallus gallus]	protein_coding	0.022309	0.017994	0	0	0.058736	0.025658	0	0	0.072067	0.048203	0	0.111962	0	0.064229	0	0.124892	0.040466	0.116972	0.108724	0.148582	0.172898	0.074195	0.088865	0.061582	0	0.073597	0.105154	0.027057	0.052713	0.414329	-1.27115	0.0310777	0.43432	down	yes
ENSGALG00000049056	ENSGALG00000049056		ENSGALT00000097216	GO:0002116(semaphorin receptor complex);GO:0005887(integral component of plasma membrane);GO:0008045(motor neuron axon guidance);GO:0017154(semaphorin receptor activity);GO:0030334(regulation of cell migration);GO:0048841(regulation of axon extension involved in axon guidance);GO:1902287(semaphorin-plexin signaling pathway involved in axon guidance)	00260(Glycine, serine and threonine metabolism);00310(Lysine degradation);04146(Peroxisome)	K00306	EC:1.5.3.1;EC:1.5.3.7	PREDICTED: RNA-directed DNA polymerase from mobile element jockey-like [Aptenodytes forsteri]	protein_coding	0.022158	0.114162	0.223707	0.085905	0.055059	0.015729	0.33174	0.007697	0.048261	0	0	0.14783	0.072092	0.13153	0.20163	0.132643	0	0	0.14476	0.005877	0.044014	0.029918	0.109534	0.045441	0.019361	0	0.009787	0.039483	0	2.88278	1.52746	0.0320495	0.439121	up	yes
ENSGALG00000041042	GABRG3	770097	ENSGALT00000053696	GO:0004890(GABA-A receptor activity);GO:0005230(extracellular ligand-gated ion channel activity);GO:0005254(chloride channel activity);GO:0005886(plasma membrane);GO:0007214(gamma-aminobutyric acid signaling pathway);GO:0030054(cell junction);GO:0034220(ion transmembrane transport);GO:0034707(chloride channel complex);GO:0045211(postsynaptic membrane);GO:1902476(chloride transmembrane transport);…	04080(Neuroactive ligand-receptor interaction)	K05186	NA	gamma-aminobutyric acid receptor subunit gamma-3 isoform X1 [Numida meleagris]	protein_coding	0.014681	0	0.017724	0	0.047789	0.039633	0.022092	0	0	0	0	0	0.062644	0	0	0	0.111792	0	0.054123	0	0.086666	0.103339	0.023799	0	0.078399	0.020692	0	0.212173	0.026078	0.23179	-2.10911	0.0322464	0.439207	down	yes
ENSGALG00000051123	ENSGALG00000051123		ENSGALT00000098903	GO:0003676(nucleic acid binding);GO:0003964(RNA-directed DNA polymerase activity);GO:0004523(RNA-DNA hybrid ribonuclease activity);GO:0006278(RNA-dependent DNA biosynthetic process);GO:0090502(RNA phosphodiester bond hydrolysis, endonucleolytic)	00790(Folate biosynthesis)	K01495	EC:3.5.4.16	uncharacterized protein LOC112530482 [Gallus gallus]	protein_coding	0.043345	0.64254	0.057131	0.375027	0.581338	0.507475	0.155509	0.100398	0.155922	0.140478	0.128625	0.013429	0.005911	0.381521	0.701505	0.334821	0.052589	0.108665	0.056318	0	0.022882	0.130412	0.279972	0.135152	0.059905	0	0.067299	0.258597	0.269602	2.43795	1.28567	0.0325899	0.440401	up	yes
ENSGALG00000050756	ENSGALG00000050756		ENSGALT00000096877	GO:0005509(calcium ion binding);GO:0005544(calcium-dependent phospholipid binding);GO:0005634(nucleus);GO:0005737(cytoplasm);GO:0005886(plasma membrane);GO:0006357(regulation of transcription by RNA polymerase II);GO:0006887(exocytosis);GO:0007219(Notch signaling pathway);GO:0009986(cell surface);GO:0012506(vesicle membrane);GO:0030855(epithelial cell differentiation);GO:0031965(nuclear membrane)…	NA	NA	NA	PREDICTED: LOW QUALITY PROTEIN: annexin A4 [Coturnix japonica]	protein_coding	0.042071	0.711458	0.403343	0.286027	0.761865	0.453527	0.265656	0	0.304044	0.262772	0	4.67342	0.294525	1.51558	0.14826	0.217341	0.507086	0	0.09639	0.818365	0.210565	0.258543	0	0	0.1603	0.242264	0	0.253181	0	3.29885	1.72196	0.0332801	0.442963	up	yes
ENSGALG00000034552	ENSGALG00000034552		ENSGALT00000061912	NA	NA	NA	NA		lncRNA	0.105468	0.051437	0.208781	0.230857	0.332859	0.110343	0.195064	0	0	0	0.04271	0.945806	0	0.267852	0.239678	0.075191	0	0.02324	0.107492	0.141381	0	0	0.106755	0	0	0.05413	0.031015	0.136525	0	3.79645	1.92465	0.0336988	0.443122	up	yes
ENSGALG00000048925	ENSGALG00000048925		ENSGALT00000103815	NA	NA	NA	NA	uncharacterized protein LOC110391220 [Numida meleagris]	protein_coding	0.003612	0.011907	0.068336	0.07955	0.158006	0.045388	0.038417	0.061034	0.464852	0.085581	0.055038	0.185793	0.105136	0.166206	0.051856	0.073095	0.070888	0.032344	0.057791	0.047427	0.022894	0.147801	0.058515	0.028335	0.046861	0.028187	0.035909	0.035409	0.014511	2.14353	1.09999	0.0338916	0.443528	up	yes
ENSGALG00000013575	IFI6	403120	ENSGALT00000022096	GO:0016021(integral component of membrane)	NA	NA	NA	putative ISG12(2) [Anas platyrhynchos]	protein_coding	1.87751	14.9988	10.5603	2.0959	1.63508	8.67037	1.75838	2.56057	7.62904	1.39764	2.95004	2.96261	3.44916	3.7331	32.3435	5.48901	3.64822	2.29878	18.5212	9.51682	1.58074	2.25715	7.53219	3.03726	128.018	5.30277	2.04915	3.84935	2.52209	0.444899	-1.16845	0.0343194	0.445815	down	yes
ENSGALG00000029286	ENSGALG00000029286		ENSGALT00000088976	GO:0004523(RNA-DNA hybrid ribonuclease activity);GO:0043137(DNA replication, removal of RNA primer)	NA	NA	NA	Pro-Pol-dUTPase polyprotein, partial [Mus musculus]	protein_coding	0.113505	0.664136	4.97882	0.426242	0.137113	0.215353	0.465288	1.24558	1.9474	0.328763	0.281554	0.510854	0.147188	0.412821	1.3697	0.132508	1.14535	0.395959	0.516932	1.07012	0.157407	0.038174	0.312787	0.258962	0.214356	0.217569	0.357443	0.101356	0.129571	2.21088	1.14462	0.0355128	0.448901	up	yes
ENSGALG00000016442	RRM2	421936	ENSGALT00000026525	GO:0004748(ribonucleoside-diphosphate reductase activity, thioredoxin disulfide as acceptor);GO:0005634(nucleus);GO:0005971(ribonucleoside-diphosphate reductase complex);GO:0009186(deoxyribonucleoside diphosphate metabolic process);GO:0009263(deoxyribonucleotide biosynthetic process);GO:0051290(protein heterotetramerization);GO:0055114(oxidation-reduction process)	00230(Purine metabolism);00240(Pyrimidine metabolism);00480(Glutathione metabolism);00983(Drug metabolism - other enzymes);04115(p53 signaling pathway)	K10808	EC:1.17.4.1	ribonucleoside-diphosphate reductase subunit M2 [Gallus gallus]	protein_coding	0.688505	0.400188	0.738682	0.14081	0.152625	0.773493	2.40254	0.147361	0.464549	0.175598	0.17254	9.11713	0.234172	0.119725	0.588085	0.294406	0.414793	0.16465	1.25148	0.2415	0.124905	0.248748	0.276314	0.41699	1.07233	0.401398	0.06796	0.65974	0.397499	2.3519	1.23383	0.0357327	0.449352	up	yes
ENSGALG00000030652	ENSGALG00000030652		ENSGALT00000058148	GO:0005615(extracellular space);GO:0008201(heparin binding);GO:0035385(Roundabout signaling pathway);GO:0048495(Roundabout binding);GO:0048846(axon extension involved in axon guidance);GO:0050770(regulation of axonogenesis)	04080(Neuroactive ligand-receptor interaction)	K01315	EC:3.4.21.7	trophoblast glycoprotein-like [Gallus gallus]	protein_coding	0.030309	0.094978	0.162334	0.214762	0.058664	0.07916	0.224248	0.424391	0.232316	0.082416	0.133861	0.427771	0.197173	0.291616	0.130551	0.072639	0	0.112878	0.098899	0.498935	0.059932	0.077662	0	0.028285	0	0.063941	0.029763	0	0.005843	2.37822	1.24988	0.0358947	0.449352	up	yes
ENSGALG00000050356	ENSGALG00000050356		ENSGALT00000103920	NA	NA	NA	NA	PREDICTED: uncharacterized protein LOC107320518 [Coturnix japonica]	protein_coding	0.006414	0.006882	0.082884	0.093405	0.014293	0.017732	0.00185	0.067674	0.203197	0.06151	0	0.147169	0.025269	0.067315	0.027203	0.052229	0.004171	0.000882	0.043847	0.044968	0.004539	0.004321	0.051062	0.017038	0.032066	0.044811	0.021118	0.022588	0	2.43971	1.28671	0.0361437	0.449769	up	yes
ENSGALG00000030165	ENSGALG00000030165		ENSGALT00000075923	NA	NA	NA	NA		lncRNA	0.619173	0.162555	0.323815	0.188679	0.209759	0.450191	0.518472	0.267786	0.378149	0.252457	0.250033	0.250508	0.002463	0.402085	0.341833	0.205175	0.058674	0	0.214164	0.411359	0	0.068119	0.25605	0.162202	0.303453	0	0.179321	0	0.209476	2.10369	1.07292	0.0375104	0.456672	up	yes
ENSGALG00000044996	TMEM71	101749956	ENSGALT00000087529	GO:0016021(integral component of membrane)	NA	NA	NA	transmembrane protein 71 [Gallus gallus]	protein_coding	0.346879	0.032868	0.170215	0	0	0	0.078586	0.108561	0	0	0	0.106264	0.150086	0	0	0.072577	0	0	0	0	0	0	0	0	0.071637	0.033168	0	0.017188	0	7.10003	2.82783	0.0377557	0.457026	up	yes
ENSGALG00000015845	RIPPLY2	421838	ENSGALT00000025547	GO:0000122(negative regulation of transcription by RNA polymerase II);GO:0001503(ossification);GO:0005634(nucleus);GO:0007219(Notch signaling pathway);GO:0007368(determination of left/right symmetry);GO:0009880(embryonic pattern specification);GO:0032525(somite rostral/caudal axis specification);GO:0036342(post-anal tail morphogenesis);GO:0060349(bone morphogenesis)	NA	NA	NA	protein ripply2 isoform X1 [Gallus gallus]	protein_coding	0.093998	0	0	0	0	0	0.684626	0.580367	0	0	0.090558	0	0	0	0.100269	0	0	0	0	0	0	0	0	0	0	0	0	0	0	968.636	9.91981	0.0380757	0.458013	up	yes
ENSGALG00000046970	ENSGALG00000046970		ENSGALT00000100775	NA	NA	NA	NA		lncRNA	0.116721	0	0	0.074355	0.080651	0.117102	0.04178	0.120738	0	0.288829	0.11541	0	0.028735	0	0.168233	0	0.097998	0.111138	0.322086	0.168118	0	0.232926	0.190442	0.10749	0.344076	0.12933	0.15075	0.232684	0.082369	0.431662	-1.21203	0.039096	0.463169	down	yes
ENSGALG00000052165	ENSGALG00000052165		ENSGALT00000102026;ENSGALT00000094511;ENSGALT00000099708	NA	NA	NA	NA		lncRNA	0	0.166427	0.225042	0.181626	0.0972522	0.0923299	0.258244	0.220727	0.0514522	0.0939366	0.100652	0.151468	0.0990571	0.157468	0.357471	0.171341	0.0319184	0	0.189398	0.168951	0.150529	0	0.112393	0.0525083	0	0.069202	0.0641408	0.0634296	0.0258379	2.12203	1.08545	0.0392577	0.463262	up	yes
ENSGALG00000000803	ENSGALG00000000803		ENSGALT00000001164	GO:0005737(cytoplasm);GO:0005938(cell cortex)	NA	NA	NA	uncharacterized protein LOC100859850 [Gallus gallus]	protein_coding	1.49806	0.425695	0.093311	0.606277	0	0.981057	0	0.273933	0.696174	1.26108	0	0.194889	0.919822	0.66169	0	0.923959	1.37375	1.696	0.193638	0.409486	1.77265	1.05901	0	0.731084	1.84549	2.13886	1.9488	1.76936	1.40756	0.424299	-1.23685	0.0394321	0.463584	down	yes
ENSGALG00000047296	ENSGALG00000047296		ENSGALT00000105187	NA	NA	NA	NA		lncRNA	0	0	0	0	0	0	0	0	0	0	0	0.007913	0	0	0	0	0	0	0.017088	0	0.027712	0.077225	0	0	0	0	0.062952	0.041542	0	0.0283831	-5.13882	0.040065	0.465567	down	yes
ENSGALG00000046411	ENSGALG00000046411		ENSGALT00000088894	GO:0005737(cytoplasm);GO:0008270(zinc ion binding)	NA	NA	NA	PREDICTED: dystrobrevin beta isoform X7 [Coturnix japonica]	protein_coding	0.933288	1.38475	1.6018	1.7268	1.70343	1.0259	1.26839	1.43463	1.32519	0	1.50498	1.38688	1.48249	1.41972	1.80146	1.76898	0	0.837932	0.402676	0.703556	1.47693	0.7471	0	0	1.01607	0.552816	0.827339	0.601589	1.34176	2.07893	1.05584	0.0400933	0.465567	up	yes
ENSGALG00000036258	PCDH8	428065	ENSGALT00000048505	GO:0005509(calcium ion binding);GO:0005886(plasma membrane);GO:0007156(homophilic cell adhesion via plasma membrane adhesion molecules);GO:0016021(integral component of membrane)	NA	NA	NA	protocadherin-8 isoform X1 [Gallus gallus]	protein_coding	0	0	0.096524	0.060808	0.032756	0.012606	0.090465	0.100882	0	0	0.057507	0.095594	0.061617	0	0.169431	0.02133	0	0.021242	0	0.06363	0.021872	0	0.04091	0	0	0	0	0	0	4.39954	2.13735	0.0402621	0.465787	up	yes
ENSGALG00000049727	ENSGALG00000049727		ENSGALT00000098751	NA	NA	NA	NA		lncRNA	0	1.06729	0	0	0	0	0	0	0	0	0	0	0	0	0	0	0	0	0	0	0	0	0	0	0	0	0	0	0	667.057	9.38167	0.0414021	0.472225	up	yes
ENSGALG00000035673	ADAM11	428282	ENSGALT00000093777;ENSGALT00000095409	GO:0004222(metalloendopeptidase activity);GO:0006508(proteolysis);GO:0008270(zinc ion binding);GO:0016021(integral component of membrane);GO:0031012(extracellular matrix);GO:0005178(integrin binding);GO:0005886(plasma membrane);GO:0007229(integrin-mediated signaling pathway);GO:0008237(metallopeptidase activity);GO:0008237(metallopeptidase activity)	NA	NA	NA	disintegrin and metalloproteinase domain-containing protein 11 [Gallus gallus]	protein_coding	0	0.100863	0.088108	0.208211	0.0128713	0.0755912	0.0625115	0.0199232	0	0.0165392	0.0663735	0	0	0	0.0112637	0.0100785	0	0	0.0312227	0.00728942	0	0	0	0.0388186	0.0177112	0.018737	0	0	0.015502	4.22546	2.07911	0.0414923	0.472744	up	yes
ENSGALG00000000639	LRRN2	428261	ENSGALT00000000911	GO:0007409(axonogenesis);GO:0016021(integral component of membrane)	04622(RIG-I-like receptor signaling pathway)	K12655	EC:3.4.19.12	leucine-rich repeat neuronal protein 2 [Gallus gallus]	protein_coding	0.076809	0.044951	0.221663	0.090768	0.05237	0.147358	0.090586	0.23699	0.212076	0.055692	0.039157	0.137727	0.167485	0.122232	0.063001	0.081634	0.05221	0.048261	0	0.077169	0.085042	0	0.154066	0.07189	0.138653	0.063067	0	0	0	2.16613	1.11512	0.0415338	0.472788	up	yes
ENSGALG00000053460	ENSGALG00000053460		ENSGALT00000091859	NA	NA	NA	NA	Putative uncharacterized protein CS0DE013YM09, partial [Anas platyrhynchos]	protein_coding	0	0	0.231055	0.438838	0.337176	0.262485	0	0	0	0	0.030604	0.393764	0	0	0	0.127874	0.262033	0.109984	0.16782	0.32324	0.387415	0.380657	0.244239	0.330978	0	0.210993	0.254472	0.757369	0.316713	0.395153	-1.33952	0.04168	0.473016	down	yes
ENSGALG00000038328	ANKRD33B	420924	ENSGALT00000067514	GO:0003674(molecular_function);GO:0003677(DNA binding);GO:0005575(cellular_component);GO:0008150(biological_process)	04141(Protein processing in endoplasmic reticulum)	K10661	EC:2.3.2.27	ankyrin repeat domain-containing protein 33B [Gallus gallus]	protein_coding	0.366504	0.557275	3.98443	0.520114	0.754611	0.33814	0.964047	0.366702	0.219506	0.237524	0.175935	0.642502	0.742563	0.137862	6.28369	0.724844	0.259879	0	1.49761	0.405795	0.5779	0.264087	1.29809	0.023071	0.121583	0.609595	0.640913	0.041136	0.176221	2.33705	1.22469	0.042481	0.474307	up	yes
ENSGALG00000050922	ENSGALG00000050922		ENSGALT00000100378;ENSGALT00000096389	NA	NA	NA	NA		lncRNA	0.102479	0	0.288377	0.0418775	0.241013	0.0287245	0.148351	0	0	0	0.0697532	0	0.137124	0	0.0532134	0	0	0	0.0192426	0	0	0	0	0	0	0	0.0550865	0.064953	0	6.48049	2.6961	0.0427139	0.474629	up	yes
ENSGALG00000048955	ENSGALG00000048955		ENSGALT00000104529	NA	NA	NA	NA		lncRNA	0	0.079267	0	0	0.044882	0.27477	0.137895	0.123688	0.101233	0.099867	0.42376	0.401784	0	0	0	0	0	0.09284	0	0.506128	0.366337	0.317922	0.199321	0.361429	0.256968	0.446405	0.183681	0.688608	0.286844	0.36984	-1.43503	0.043448	0.475691	down	yes
ENSGALG00000052822	ENSGALG00000052822		ENSGALT00000100934	NA	NA	NA	NA		lncRNA	0.055389	0.091577	0.033293	0	0	0.127458	0	0	0.032848	0	0	0.131991	0.117541	0	0.054971	0.116282	0	0.07265	0	0	0	0	0	0	0	0	0	0	0.022751	6.48418	2.69692	0.0435633	0.475691	up	yes
ENSGALG00000019552	SERPINB10		ENSGALT00000020982	GO:0004867(serine-type endopeptidase inhibitor activity);GO:0005615(extracellular space);GO:0005737(cytoplasm);GO:0010951(negative regulation of endopeptidase activity)	05146(Amoebiasis)	K13963	NA	serpin B10 [Gallus gallus]	protein_coding	0.160943	0.196974	1.17017	0.527828	3.1439	0.431526	0.035089	0.436236	0.157362	0.305416	0.281615	0.426538	0.589017	0.324442	0.999243	0.312131	0.520359	0.244132	13.3016	0.330039	0.658492	0.313245	1.22321	0.129406	0	0.270999	0.058646	1.79741	0.732294	0.394155	-1.34316	0.0436168	0.475691	down	yes
ENSGALG00000053055	ENSGALG00000053055		ENSGALT00000105131	GO:0005216(ion channel activity);GO:0005219(ryanodine-sensitive calcium-release channel activity);GO:0005262(calcium channel activity);GO:0005509(calcium ion binding);GO:0005886(plasma membrane);GO:0006811(ion transport);GO:0006816(calcium ion transport);GO:0006874(cellular calcium ion homeostasis);GO:0016020(membrane);GO:0016021(integral component of membrane);GO:0051209(release of sequestered c…	04371(Apelin signaling pathway);04020(Calcium signaling pathway)	K04961	NA	ryanodine receptor 1 (skeletal) [Meleagris gallopavo]	protein_coding	0	0.24001	0.36008	0	0.405329	0.360805	0.080183	0.11961	0.233374	0.35768	0.111551	0.423551	0.291465	0.036417	0.185756	0.143834	0	0	0.067632	0.141258	0	0.201548	0.200522	0.276235	0	0	0.066496	0.057837	0	2.69057	1.42791	0.0436191	0.475691	up	yes
ENSGALG00000047670	ENSGALG00000047670		ENSGALT00000097964;ENSGALT00000096723	NA	NA	NA	NA		lncRNA	0	0	0	0	0	0	0	0	0	0	0	0	0	0	0	0	0	0.145606	0	0	0.191186	0	0	0.318087	0	0	0.143762	0	0.0781169	0.00148274	-9.39752	0.0440446	0.478849	down	yes
ENSGALG00000028816	gga-mir-6629		ENSGALT00000044429	NA	NA	NA	NA		miRNA	0	0	0	0.914213	0	0	0.25564	0.940771	0	0.227479	0	1.00608	0	0	0.700715	0.189591	0	0	0	0	0	0	0.031085	0	0	0	0	0.148355	0	19.1737	4.26105	0.0441029	0.478877	up	yes
ENSGALG00000009032	PIF1	429092	ENSGALT00000014698;ENSGALT00000087179;ENSGALT00000100979	GO:0000002(mitochondrial genome maintenance);GO:0005634(nucleus);GO:0005657(replication fork);GO:0005739(mitochondrion);GO:0006260(DNA replication);GO:0010521(telomerase inhibitor activity);GO:0032211(negative regulation of telomere maintenance via telomerase);GO:0032508(DNA duplex unwinding);GO:0043141(ATP-dependent 5'-3' DNA helicase activity);GO:0044806(G-quadruplex DNA unwinding);GO:0051974(n…	NA	NA	NA	ATP-dependent DNA helicase PIF1 isoform X2 [Gallus gallus]	protein_coding	0.151944	0	0.03042	0.0810165	0.0323088	0	0.142193	0.0595127	0.0264542	0.0779466	0	0.237289	0.0915015	0.0307574	0.0483731	0.157271	0	0	0	0.050633	0.0334689	0.162532	0	0	0	0	0	0	0	3.84447	1.94278	0.045106	0.482546	up	yes
ENSGALG00000034021	ENSGALG00000034021		ENSGALT00000091307;ENSGALT00000099955	NA	NA	NA	NA		lncRNA	0.0462649	0.08744	0.39921	0.0855143	0.325393	0.255628	0.0860859	0.113937	0.105875	0.0360684	0	0.0982136	0.072336	0.156645	0.186518	0.326328	0	0	0.114114	0.0572391	0	0	0.0250003	0.0700625	0.0885179	0.132423	0.118188	0.125734	0.0878587	2.36216	1.24011	0.0451809	0.482546	up	yes
ENSGALG00000051234	ENSGALG00000051234		ENSGALT00000105767	GO:0005576(extracellular region);GO:0006956(complement activation);GO:0006958(complement activation, classical pathway)	04064(NF-kappa B signaling pathway);04020(Calcium signaling pathway);04072(Phospholipase D signaling pathway);04151(PI3K-Akt signaling pathway);04145(Phagosome);04640(Hematopoietic cell lineage);04650(Natural killer cell mediated cytotoxicity);04662(B cell receptor signaling pathway);04664(Fc epsilon RI signaling pathway);04666(Fc gamma R-mediated phagocytosis);04672(Intestinal immune network for…	K06856	NA	immunoglobulin epsilon heavy chain-like [Gallus gallus]	IG_V_gene	0	0.227255	2.10195	0.764906	0.192462	0.252247	0.136181	0.245807	2.36427	0.108271	0.112193	0.76183	1.5535	0.116637	0.062286	0.888679	0.098046	0.09256	0.961793	0.097795	0.186889	0.084653	0.554422	0.09223	0.341595	0.167052	0.292576	0.286516	0	2.46746	1.30303	0.0474726	0.490627	up	yes
ENSGALG00000048879	SAMD13		ENSGALT00000084761	GO:0003674(molecular_function);GO:0005575(cellular_component);GO:0008150(biological_process)	NA	NA	NA	hypothetical protein ASZ78_012906 [Callipepla squamata]	protein_coding	0	0	0.018801	0.181988	0	0	0.142984	0	0	0	0.275703	0	0	0	0.016343	0	0	0	0	0	0	0	0	0	0	0	0	0	0	397.387	8.6344	0.047642	0.491218	up	yes
ENSGALG00000047960	ENSGALG00000047960		ENSGALT00000107510	GO:0005576(extracellular region);GO:0006956(complement activation);GO:0006958(complement activation, classical pathway)	04064(NF-kappa B signaling pathway);04020(Calcium signaling pathway);04072(Phospholipase D signaling pathway);04151(PI3K-Akt signaling pathway);04145(Phagosome);04640(Hematopoietic cell lineage);04650(Natural killer cell mediated cytotoxicity);04662(B cell receptor signaling pathway);04664(Fc epsilon RI signaling pathway);04666(Fc gamma R-mediated phagocytosis);04672(Intestinal immune network for…	K06856	NA	immunoglobulin alpha heavy chain [Gallus gallus]	IG_V_gene	0	2.39545	0.86638	0.582817	2.94813	2.09357	0.356343	0	0.685907	0	0.42542	0.263467	1.864	0.35063	1.12006	1.14914	0.577477	1.44246	0.189051	0.754187	0.182584	0.082395	0.113656	0	0.470742	0	0.171836	0.471823	0.207191	2.63109	1.39566	0.0483419	0.493817	up	yes
ENSGALG00000031340	E2F7	417868	ENSGALT00000070654	GO:0000122(negative regulation of transcription by RNA polymerase II);GO:0000977(RNA polymerase II regulatory region sequence-specific DNA binding);GO:0001047(core promoter binding);GO:0001227(transcriptional repressor activity, RNA polymerase II transcription regulatory region sequence-specific DNA binding);GO:0001890(placenta development);GO:0002040(sprouting angiogenesis);GO:0003700(DNA bindin…	NA	NA	NA	transcription factor E2F7 isoform X1 [Gallus gallus]	protein_coding	0.32195	0	0.162039	0.192377	0.048092	0.069534	0.127954	0.104016	0.04978	0.054335	0.078708	1.74507	0.134859	0.158886	0.065218	0.175738	0.051702	0.127538	0.283655	0.1065	0.122262	0.137615	0.081413	0.047156	0.133149	0.07293	0.060023	0.045056	0.063119	2.12778	1.08935	0.0487315	0.495402	up	yes
ENSGALG00000017790	5S_rRNA		ENSGALT00000028497	NA	NA	NA	NA		rRNA	2.52862	0.390234	0.196106	0	0	0	72.2562	0.820045	0.921973	0	2.70602	0	0	1.24436	1.09916	0	0.414719	0.356658	0.345981	1.7046	1.08997	2.23109	0.435115	0.340519	2.48449	1.87193	0.938801	3.13215	1.88929	3.87328	1.95356	0.0494734	0.499103	up	yes
