# Supplementary material for: Transcriptome and histological analyses on the uterus of freckle egg laying hens
Source: BMC Genomics. 2023 Dec 5;24:738. doi: 10.1186/s12864-023-09828-x (PMC10696746; doi:10.1186/s12864-023-09828-x)
Supplement: Supplementary file 4 — Additional file 4: TableS4. GO pathway enrichment table. [file 12864_2023_9828_MOESM4_ESM.xlsx]

## Sheet: COND1.TVSC
	TableS4 GO pathway enrichment table
GO_ID	GO_Term	GO_Category	IDs	S	TS	B	TB	Rich.Factor	P.value	Sig.Sign.P	Q.value	Sig.Sign.Q	Up_ID	Up_Num	Down_ID	Down_Num
GO:0009791	post-embryonic development	Biological Process	ENSGALG00000012538|NR4A2, ENSGALG00000029270|GATA3, ENSGALG00000006491|ANKRD1, ENSGALG00000016491|APOB, ENSGALG00000047578|SELENOP1	5	82	54	16410	0.0926	7.18768e-06	****	0.00415448	**	ENSGALG00000029270|GATA3, ENSGALG00000047578|SELENOP1	2	ENSGALG00000012538|NR4A2, ENSGALG00000006491|ANKRD1, ENSGALG00000016491|APOB	3
GO:0004523	RNA-DNA hybrid ribonuclease activity	Molecular Function	ENSGALG00000047355|ENSGALG00000047355, ENSGALG00000049069|ENSGALG00000049069, ENSGALG00000054371|ENSGALG00000054371, ENSGALG00000051123|ENSGALG00000051123, ENSGALG00000029286|ENSGALG00000029286	5	82	69	16410	0.0725	2.40894e-05	****	0.00475242	**	ENSGALG00000047355|ENSGALG00000047355, ENSGALG00000049069|ENSGALG00000049069, ENSGALG00000054371|ENSGALG00000054371, ENSGALG00000051123|ENSGALG00000051123, ENSGALG00000029286|ENSGALG00000029286	5		0
GO:0045735	nutrient reservoir activity	Molecular Function	ENSGALG00000039354|VTG1, ENSGALG00000015134|APOV1	2	82	2	16410	1	2.46665e-05	****	0.00475242	**		0	ENSGALG00000039354|VTG1, ENSGALG00000015134|APOV1	2
GO:0006958	complement activation, classical pathway	Biological Process	ENSGALG00000047866|ENSGALG00000047866, ENSGALG00000047440|ENSGALG00000047440, ENSGALG00000047114|ENSGALG00000047114, ENSGALG00000051234|ENSGALG00000051234, ENSGALG00000047960|ENSGALG00000047960	5	82	91	16410	0.0549	9.14842e-05	****	0.0111399	*	ENSGALG00000047866|ENSGALG00000047866, ENSGALG00000047440|ENSGALG00000047440, ENSGALG00000047114|ENSGALG00000047114, ENSGALG00000051234|ENSGALG00000051234, ENSGALG00000047960|ENSGALG00000047960	5		0
GO:0006956	complement activation	Biological Process	ENSGALG00000047866|ENSGALG00000047866, ENSGALG00000047440|ENSGALG00000047440, ENSGALG00000047114|ENSGALG00000047114, ENSGALG00000051234|ENSGALG00000051234, ENSGALG00000047960|ENSGALG00000047960	5	82	92	16410	0.0543	9.63656e-05	****	0.0111399	*	ENSGALG00000047866|ENSGALG00000047866, ENSGALG00000047440|ENSGALG00000047440, ENSGALG00000047114|ENSGALG00000047114, ENSGALG00000051234|ENSGALG00000051234, ENSGALG00000047960|ENSGALG00000047960	5		0
GO:0071376	cellular response to corticotropin-releasing hormone stimulus	Biological Process	ENSGALG00000012538|NR4A2, ENSGALG00000013568|NR4A3	2	82	6	16410	0.3333	0.000365213	***	0.0322959	*		0	ENSGALG00000012538|NR4A2, ENSGALG00000013568|NR4A3	2
GO:0003964	RNA-directed DNA polymerase activity	Molecular Function	ENSGALG00000047355|ENSGALG00000047355, ENSGALG00000045335|ENSGALG00000045335, ENSGALG00000054371|ENSGALG00000054371, ENSGALG00000051123|ENSGALG00000051123	4	82	69	16410	0.058	0.000391127	***	0.0322959	*	ENSGALG00000047355|ENSGALG00000047355, ENSGALG00000045335|ENSGALG00000045335, ENSGALG00000054371|ENSGALG00000054371, ENSGALG00000051123|ENSGALG00000051123	4		0
GO:0006278	RNA-dependent DNA biosynthetic process	Biological Process	ENSGALG00000047355|ENSGALG00000047355, ENSGALG00000045335|ENSGALG00000045335, ENSGALG00000054371|ENSGALG00000054371, ENSGALG00000051123|ENSGALG00000051123	4	82	72	16410	0.0556	0.000460205	***	0.0332498	*	ENSGALG00000047355|ENSGALG00000047355, ENSGALG00000045335|ENSGALG00000045335, ENSGALG00000054371|ENSGALG00000054371, ENSGALG00000051123|ENSGALG00000051123	4		0
GO:0034361	very-low-density lipoprotein particle	Cellular Component	ENSGALG00000016491|APOB, ENSGALG00000015134|APOV1	2	82	8	16410	0.25	0.000677314	***	0.0405373	*		0	ENSGALG00000016491|APOB, ENSGALG00000015134|APOV1	2
GO:0035914	skeletal muscle cell differentiation	Biological Process	ENSGALG00000006491|ANKRD1, ENSGALG00000027247|EOMES, ENSGALG00000049422|ATF3	3	82	35	16410	0.0857	0.000701337	***	0.0405373	*	ENSGALG00000027247|EOMES	1	ENSGALG00000006491|ANKRD1, ENSGALG00000049422|ATF3	2
GO:0001890	placenta development	Biological Process	ENSGALG00000040529|DLX3, ENSGALG00000031340|E2F7	2	82	10	16410	0.2	0.00108149	**	0.0568275	ns	ENSGALG00000040529|DLX3, ENSGALG00000031340|E2F7	2		0
GO:0071356	cellular response to tumor necrosis factor	Biological Process	ENSGALG00000029270|GATA3, ENSGALG00000006491|ANKRD1, ENSGALG00000028256|CCL19	3	82	43	16410	0.0698	0.00128495	**	0.0614519	ns	ENSGALG00000029270|GATA3	1	ENSGALG00000006491|ANKRD1, ENSGALG00000028256|CCL19	2
GO:0000122	negative regulation of transcription by RNA polymerase II	Biological Process	ENSGALG00000012538|NR4A2, ENSGALG00000029270|GATA3, ENSGALG00000027247|EOMES, ENSGALG00000013568|NR4A3, ENSGALG00000049422|ATF3, ENSGALG00000054797|ENSGALG00000054797, ENSGALG00000015845|RIPPLY2, ENSGALG00000031340|E2F7	8	82	433	16410	0.0185	0.00142594	**	0.0614519	ns	ENSGALG00000029270|GATA3, ENSGALG00000027247|EOMES, ENSGALG00000054797|ENSGALG00000054797, ENSGALG00000015845|RIPPLY2, ENSGALG00000031340|E2F7	5	ENSGALG00000012538|NR4A2, ENSGALG00000013568|NR4A3, ENSGALG00000049422|ATF3	3
GO:0090502	RNA phosphodiester bond hydrolysis, endonucleolytic	Biological Process	ENSGALG00000047355|ENSGALG00000047355, ENSGALG00000054371|ENSGALG00000054371, ENSGALG00000051123|ENSGALG00000051123	3	82	50	16410	0.06	0.00199016	**	0.0614519	ns	ENSGALG00000047355|ENSGALG00000047355, ENSGALG00000054371|ENSGALG00000054371, ENSGALG00000051123|ENSGALG00000051123	3		0
GO:0005576	extracellular region	Cellular Component	ENSGALG00000028376|FGF19, ENSGALG00000016667|AvBD10, ENSGALG00000047866|ENSGALG00000047866, ENSGALG00000019846|AvBD11, ENSGALG00000047440|ENSGALG00000047440, ENSGALG00000047114|ENSGALG00000047114, ENSGALG00000051234|ENSGALG00000051234, ENSGALG00000047960|ENSGALG00000047960	8	82	474	16410	0.0169	0.00250916	**	0.0614519	ns	ENSGALG00000028376|FGF19, ENSGALG00000016667|AvBD10, ENSGALG00000047866|ENSGALG00000047866, ENSGALG00000019846|AvBD11, ENSGALG00000047440|ENSGALG00000047440, ENSGALG00000047114|ENSGALG00000047114, ENSGALG00000051234|ENSGALG00000051234, ENSGALG00000047960|ENSGALG00000047960	8		0
GO:0005667	transcription regulator complex	Cellular Component	ENSGALG00000029270|GATA3, ENSGALG00000006491|ANKRD1, ENSGALG00000013568|NR4A3, ENSGALG00000031340|E2F7	4	82	134	16410	0.0299	0.00454769	**	0.0614519	ns	ENSGALG00000029270|GATA3, ENSGALG00000031340|E2F7	2	ENSGALG00000006491|ANKRD1, ENSGALG00000013568|NR4A3	2
GO:0001707	mesoderm formation	Biological Process	ENSGALG00000027247|EOMES, ENSGALG00000013568|NR4A3	2	82	21	16410	0.0952	0.00487024	**	0.0614519	ns	ENSGALG00000027247|EOMES	1	ENSGALG00000013568|NR4A3	1
GO:0051866	general adaptation syndrome	Biological Process	ENSGALG00000012538|NR4A2	1	82	1	16410	1	0.00499695	**	0.0614519	ns		0	ENSGALG00000012538|NR4A2	1
GO:0002572	pro-T cell differentiation	Biological Process	ENSGALG00000029270|GATA3	1	82	1	16410	1	0.00499695	**	0.0614519	ns	ENSGALG00000029270|GATA3	1		0
GO:0035898	parathyroid hormone secretion	Biological Process	ENSGALG00000029270|GATA3	1	82	1	16410	1	0.00499695	**	0.0614519	ns	ENSGALG00000029270|GATA3	1		0
GO:0042421	norepinephrine biosynthetic process	Biological Process	ENSGALG00000029270|GATA3	1	82	1	16410	1	0.00499695	**	0.0614519	ns	ENSGALG00000029270|GATA3	1		0
GO:0043370	regulation of CD4-positive, alpha-beta T cell differentiation	Biological Process	ENSGALG00000029270|GATA3	1	82	1	16410	1	0.00499695	**	0.0614519	ns	ENSGALG00000029270|GATA3	1		0
GO:0061085	regulation of histone H3-K27 methylation	Biological Process	ENSGALG00000029270|GATA3	1	82	1	16410	1	0.00499695	**	0.0614519	ns	ENSGALG00000029270|GATA3	1		0
GO:0072182	regulation of nephron tubule epithelial cell differentiation	Biological Process	ENSGALG00000029270|GATA3	1	82	1	16410	1	0.00499695	**	0.0614519	ns	ENSGALG00000029270|GATA3	1		0
GO:2000607	negative regulation of cell proliferation involved in mesonephros development	Biological Process	ENSGALG00000029270|GATA3	1	82	1	16410	1	0.00499695	**	0.0614519	ns	ENSGALG00000029270|GATA3	1		0
GO:2000611	positive regulation of thyroid hormone generation	Biological Process	ENSGALG00000029270|GATA3	1	82	1	16410	1	0.00499695	**	0.0614519	ns	ENSGALG00000029270|GATA3	1		0
GO:2000683	regulation of cellular response to X-ray	Biological Process	ENSGALG00000029270|GATA3	1	82	1	16410	1	0.00499695	**	0.0614519	ns	ENSGALG00000029270|GATA3	1		0
GO:2000703	negative regulation of fibroblast growth factor receptor signaling pathway involved in ureteric bud formation	Biological Process	ENSGALG00000029270|GATA3	1	82	1	16410	1	0.00499695	**	0.0614519	ns	ENSGALG00000029270|GATA3	1		0
GO:2000734	negative regulation of glial cell-derived neurotrophic factor receptor signaling pathway involved in ureteric bud formation	Biological Process	ENSGALG00000029270|GATA3	1	82	1	16410	1	0.00499695	**	0.0614519	ns	ENSGALG00000029270|GATA3	1		0
GO:0044772	mitotic cell cycle phase transition	Biological Process	ENSGALG00000001727|LZTS1	1	82	1	16410	1	0.00499695	**	0.0614519	ns	ENSGALG00000001727|LZTS1	1		0
GO:0014866	skeletal myofibril assembly	Biological Process	ENSGALG00000006491|ANKRD1	1	82	1	16410	1	0.00499695	**	0.0614519	ns		0	ENSGALG00000006491|ANKRD1	1
GO:0042339	keratan sulfate metabolic process	Biological Process	ENSGALG00000008440|CHST1	1	82	1	16410	1	0.00499695	**	0.0614519	ns	ENSGALG00000008440|CHST1	1		0
GO:0045130	keratan sulfotransferase activity	Molecular Function	ENSGALG00000008440|CHST1	1	82	1	16410	1	0.00499695	**	0.0614519	ns	ENSGALG00000008440|CHST1	1		0
GO:0009444	pyruvate oxidation	Biological Process	ENSGALG00000013568|NR4A3	1	82	1	16410	1	0.00499695	**	0.0614519	ns		0	ENSGALG00000013568|NR4A3	1
GO:0038097	positive regulation of mast cell activation by Fc-epsilon receptor signaling pathway	Biological Process	ENSGALG00000013568|NR4A3	1	82	1	16410	1	0.00499695	**	0.0614519	ns		0	ENSGALG00000013568|NR4A3	1
GO:2000108	positive regulation of leukocyte apoptotic process	Biological Process	ENSGALG00000013568|NR4A3	1	82	1	16410	1	0.00499695	**	0.0614519	ns		0	ENSGALG00000013568|NR4A3	1
GO:1903984	positive regulation of TRAIL-activated apoptotic signaling pathway	Biological Process	ENSGALG00000049422|ATF3	1	82	1	16410	1	0.00499695	**	0.0614519	ns		0	ENSGALG00000049422|ATF3	1
GO:1990622	CHOP-ATF3 complex	Cellular Component	ENSGALG00000049422|ATF3	1	82	1	16410	1	0.00499695	**	0.0614519	ns		0	ENSGALG00000049422|ATF3	1
GO:0034359	mature chylomicron	Cellular Component	ENSGALG00000016491|APOB	1	82	1	16410	1	0.00499695	**	0.0614519	ns		0	ENSGALG00000016491|APOB	1
GO:0034363	intermediate-density lipoprotein particle	Cellular Component	ENSGALG00000016491|APOB	1	82	1	16410	1	0.00499695	**	0.0614519	ns		0	ENSGALG00000016491|APOB	1
GO:0031735	CCR10 chemokine receptor binding	Molecular Function	ENSGALG00000028256|CCL19	1	82	1	16410	1	0.00499695	**	0.0614519	ns		0	ENSGALG00000028256|CCL19	1
GO:0008282	inward rectifying potassium channel	Cellular Component	ENSGALG00000020505|KCNJ11	1	82	1	16410	1	0.00499695	**	0.0614519	ns	ENSGALG00000020505|KCNJ11	1		0
GO:1902807	negative regulation of cell cycle G1/S phase transition	Biological Process	ENSGALG00000005824|SUSD2	1	82	1	16410	1	0.00499695	**	0.0614519	ns		0	ENSGALG00000005824|SUSD2	1
GO:0033059	cellular pigmentation	Biological Process	ENSGALG00000016600|POMC	1	82	1	16410	1	0.00499695	**	0.0614519	ns		0	ENSGALG00000016600|POMC	1
GO:0009186	deoxyribonucleoside diphosphate metabolic process	Biological Process	ENSGALG00000016442|RRM2	1	82	1	16410	1	0.00499695	**	0.0614519	ns	ENSGALG00000016442|RRM2	1		0
GO:0044806	G-quadruplex DNA unwinding	Biological Process	ENSGALG00000009032|PIF1	1	82	1	16410	1	0.00499695	**	0.0614519	ns	ENSGALG00000009032|PIF1	1		0
GO:0071930	negative regulation of transcription involved in G1/S transition of mitotic cell cycle	Biological Process	ENSGALG00000031340|E2F7	1	82	1	16410	1	0.00499695	**	0.0614519	ns	ENSGALG00000031340|E2F7	1		0
GO:0001085	RNA polymerase II-specific DNA-binding transcription factor binding	Molecular Function	ENSGALG00000029270|GATA3, ENSGALG00000006491|ANKRD1	2	82	22	16410	0.0909	0.00533997	**	0.0629899	ns	ENSGALG00000029270|GATA3	1	ENSGALG00000006491|ANKRD1	1
GO:0051209	release of sequestered calcium ion into cytosol	Biological Process	ENSGALG00000028256|CCL19, ENSGALG00000053055|ENSGALG00000053055	2	82	22	16410	0.0909	0.00533997	**	0.0629899	ns	ENSGALG00000053055|ENSGALG00000053055	1	ENSGALG00000028256|CCL19	1
GO:0004879	nuclear receptor activity	Molecular Function	ENSGALG00000012538|NR4A2, ENSGALG00000013568|NR4A3	2	82	26	16410	0.0769	0.0074165	**	0.0670026	ns		0	ENSGALG00000012538|NR4A2, ENSGALG00000013568|NR4A3	2
GO:0030522	intracellular receptor signaling pathway	Biological Process	ENSGALG00000012538|NR4A2, ENSGALG00000013568|NR4A3	2	82	27	16410	0.0741	0.00798402	**	0.0670026	ns		0	ENSGALG00000012538|NR4A2, ENSGALG00000013568|NR4A3	2
GO:0071347	cellular response to interleukin-1	Biological Process	ENSGALG00000006491|ANKRD1, ENSGALG00000028256|CCL19	2	82	28	16410	0.0714	0.00857048	**	0.0670026	ns		0	ENSGALG00000006491|ANKRD1, ENSGALG00000028256|CCL19	2
GO:0021986	habenula development	Biological Process	ENSGALG00000012538|NR4A2	1	82	2	16410	0.5	0.00996924	**	0.0670026	ns		0	ENSGALG00000012538|NR4A2	1
GO:0043576	regulation of respiratory gaseous exchange	Biological Process	ENSGALG00000012538|NR4A2	1	82	2	16410	0.5	0.00996924	**	0.0670026	ns		0	ENSGALG00000012538|NR4A2	1
GO:0005134	interleukin-2 receptor binding	Molecular Function	ENSGALG00000029270|GATA3	1	82	2	16410	0.5	0.00996924	**	0.0670026	ns	ENSGALG00000029270|GATA3	1		0
GO:0035799	ureter maturation	Biological Process	ENSGALG00000029270|GATA3	1	82	2	16410	0.5	0.00996924	**	0.0670026	ns	ENSGALG00000029270|GATA3	1		0
GO:0042035	regulation of cytokine production	Biological Process	ENSGALG00000029270|GATA3	1	82	2	16410	0.5	0.00996924	**	0.0670026	ns	ENSGALG00000029270|GATA3	1		0
GO:0045064	T-helper 2 cell differentiation	Biological Process	ENSGALG00000029270|GATA3	1	82	2	16410	0.5	0.00996924	**	0.0670026	ns	ENSGALG00000029270|GATA3	1		0
GO:0060374	mast cell differentiation	Biological Process	ENSGALG00000029270|GATA3	1	82	2	16410	0.5	0.00996924	**	0.0670026	ns	ENSGALG00000029270|GATA3	1		0
GO:0061290	canonical Wnt signaling pathway involved in metanephric kidney development	Biological Process	ENSGALG00000029270|GATA3	1	82	2	16410	0.5	0.00996924	**	0.0670026	ns	ENSGALG00000029270|GATA3	1		0
GO:0071599	otic vesicle development	Biological Process	ENSGALG00000029270|GATA3	1	82	2	16410	0.5	0.00996924	**	0.0670026	ns	ENSGALG00000029270|GATA3	1		0
GO:0072179	nephric duct formation	Biological Process	ENSGALG00000029270|GATA3	1	82	2	16410	0.5	0.00996924	**	0.0670026	ns	ENSGALG00000029270|GATA3	1		0
GO:0072676	lymphocyte migration	Biological Process	ENSGALG00000029270|GATA3	1	82	2	16410	0.5	0.00996924	**	0.0670026	ns	ENSGALG00000029270|GATA3	1		0
GO:1901536	negative regulation of DNA demethylation	Biological Process	ENSGALG00000029270|GATA3	1	82	2	16410	0.5	0.00996924	**	0.0670026	ns	ENSGALG00000029270|GATA3	1		0
GO:2000664	positive regulation of interleukin-5 production	Biological Process	ENSGALG00000029270|GATA3	1	82	2	16410	0.5	0.00996924	**	0.0670026	ns	ENSGALG00000029270|GATA3	1		0
GO:2000667	positive regulation of interleukin-13 production	Biological Process	ENSGALG00000029270|GATA3	1	82	2	16410	0.5	0.00996924	**	0.0670026	ns	ENSGALG00000029270|GATA3	1		0
GO:0030137	COPI-coated vesicle	Cellular Component	ENSGALG00000002802|PACSIN1	1	82	2	16410	0.5	0.00996924	**	0.0670026	ns	ENSGALG00000002802|PACSIN1	1		0
GO:0008900	P-type potassium:proton transporter activity	Molecular Function	ENSGALG00000006469|ATP12A	1	82	2	16410	0.5	0.00996924	**	0.0670026	ns	ENSGALG00000006469|ATP12A	1		0
GO:0002302	CD8-positive, alpha-beta T cell differentiation involved in immune response	Biological Process	ENSGALG00000027247|EOMES	1	82	2	16410	0.5	0.00996924	**	0.0670026	ns	ENSGALG00000027247|EOMES	1		0
GO:0010002	cardioblast differentiation	Biological Process	ENSGALG00000027247|EOMES	1	82	2	16410	0.5	0.00996924	**	0.0670026	ns	ENSGALG00000027247|EOMES	1		0
GO:0060809	mesodermal to mesenchymal transition involved in gastrulation	Biological Process	ENSGALG00000027247|EOMES	1	82	2	16410	0.5	0.00996924	**	0.0670026	ns	ENSGALG00000027247|EOMES	1		0
GO:0032765	positive regulation of mast cell cytokine production	Biological Process	ENSGALG00000013568|NR4A3	1	82	2	16410	0.5	0.00996924	**	0.0670026	ns		0	ENSGALG00000013568|NR4A3	1
GO:0071870	cellular response to catecholamine stimulus	Biological Process	ENSGALG00000013568|NR4A3	1	82	2	16410	0.5	0.00996924	**	0.0670026	ns		0	ENSGALG00000013568|NR4A3	1
GO:1900625	positive regulation of monocyte aggregation	Biological Process	ENSGALG00000013568|NR4A3	1	82	2	16410	0.5	0.00996924	**	0.0670026	ns		0	ENSGALG00000013568|NR4A3	1
GO:1903208	negative regulation of hydrogen peroxide-induced neuron death	Biological Process	ENSGALG00000013568|NR4A3	1	82	2	16410	0.5	0.00996924	**	0.0670026	ns		0	ENSGALG00000013568|NR4A3	1
GO:2000253	positive regulation of feeding behavior	Biological Process	ENSGALG00000013568|NR4A3	1	82	2	16410	0.5	0.00996924	**	0.0670026	ns		0	ENSGALG00000013568|NR4A3	1
GO:0006642	triglyceride mobilization	Biological Process	ENSGALG00000016491|APOB	1	82	2	16410	0.5	0.00996924	**	0.0670026	ns		0	ENSGALG00000016491|APOB	1
GO:0035473	lipase binding	Molecular Function	ENSGALG00000016491|APOB	1	82	2	16410	0.5	0.00996924	**	0.0670026	ns		0	ENSGALG00000016491|APOB	1
GO:0042159	lipoprotein catabolic process	Biological Process	ENSGALG00000016491|APOB	1	82	2	16410	0.5	0.00996924	**	0.0670026	ns		0	ENSGALG00000016491|APOB	1
GO:0034695	response to prostaglandin E	Biological Process	ENSGALG00000028256|CCL19	1	82	2	16410	0.5	0.00996924	**	0.0670026	ns		0	ENSGALG00000028256|CCL19	1
GO:0071731	response to nitric oxide	Biological Process	ENSGALG00000028256|CCL19	1	82	2	16410	0.5	0.00996924	**	0.0670026	ns		0	ENSGALG00000028256|CCL19	1
GO:0070996	type 1 melanocortin receptor binding	Molecular Function	ENSGALG00000016600|POMC	1	82	2	16410	0.5	0.00996924	**	0.0670026	ns		0	ENSGALG00000016600|POMC	1
GO:2000852	regulation of corticosterone secretion	Biological Process	ENSGALG00000016600|POMC	1	82	2	16410	0.5	0.00996924	**	0.0670026	ns		0	ENSGALG00000016600|POMC	1
GO:0035662	Toll-like receptor 4 binding	Molecular Function	ENSGALG00000024272|S100A12	1	82	2	16410	0.5	0.00996924	**	0.0670026	ns		0	ENSGALG00000024272|S100A12	1
GO:0001887	selenium compound metabolic process	Biological Process	ENSGALG00000047578|SELENOP1	1	82	2	16410	0.5	0.00996924	**	0.0670026	ns	ENSGALG00000047578|SELENOP1	1		0
GO:0032877	positive regulation of DNA endoreduplication	Biological Process	ENSGALG00000031340|E2F7	1	82	2	16410	0.5	0.00996924	**	0.0670026	ns	ENSGALG00000031340|E2F7	1		0
GO:0045944	positive regulation of transcription by RNA polymerase II	Biological Process	ENSGALG00000012538|NR4A2, ENSGALG00000029270|GATA3, ENSGALG00000006491|ANKRD1, ENSGALG00000027247|EOMES, ENSGALG00000013568|NR4A3, ENSGALG00000040529|DLX3, ENSGALG00000016600|POMC, ENSGALG00000031340|E2F7	8	82	603	16410	0.0133	0.0104065	*	0.0691377	ns	ENSGALG00000029270|GATA3, ENSGALG00000027247|EOMES, ENSGALG00000040529|DLX3, ENSGALG00000031340|E2F7	4	ENSGALG00000012538|NR4A2, ENSGALG00000006491|ANKRD1, ENSGALG00000013568|NR4A3, ENSGALG00000016600|POMC	4
GO:0005615	extracellular space	Cellular Component	ENSGALG00000052523|ENSGALG00000052523, ENSGALG00000028256|CCL19, ENSGALG00000016600|POMC, ENSGALG00000032978|UCN3, ENSGALG00000047941|ENSGALG00000047941, ENSGALG00000047578|SELENOP1, ENSGALG00000047506|ENSGALG00000047506, ENSGALG00000030652|ENSGALG00000030652, ENSGALG00000019552|SERPINB10	9	82	747	16410	0.012	0.0120683	*	0.0736924	ns	ENSGALG00000052523|ENSGALG00000052523, ENSGALG00000047941|ENSGALG00000047941, ENSGALG00000047578|SELENOP1, ENSGALG00000047506|ENSGALG00000047506, ENSGALG00000030652|ENSGALG00000030652	5	ENSGALG00000028256|CCL19, ENSGALG00000016600|POMC, ENSGALG00000032978|UCN3, ENSGALG00000019552|SERPINB10	4
GO:0003714	transcription corepressor activity	Molecular Function	ENSGALG00000006491|ANKRD1, ENSGALG00000054797|ENSGALG00000054797, ENSGALG00000031340|E2F7	3	82	97	16410	0.0309	0.0126604	*	0.0736924	ns	ENSGALG00000054797|ENSGALG00000054797, ENSGALG00000031340|E2F7	2	ENSGALG00000006491|ANKRD1	1
GO:0008344	adult locomotory behavior	Biological Process	ENSGALG00000012538|NR4A2, ENSGALG00000048626|ENSGALG00000048626	2	82	37	16410	0.0541	0.0146691	*	0.0736924	ns		0	ENSGALG00000012538|NR4A2, ENSGALG00000048626|ENSGALG00000048626	2
GO:0009615	response to virus	Biological Process	ENSGALG00000029270|GATA3, ENSGALG00000016491|APOB	2	82	37	16410	0.0541	0.0146691	*	0.0736924	ns	ENSGALG00000029270|GATA3	1	ENSGALG00000016491|APOB	1
GO:0042551	neuron maturation	Biological Process	ENSGALG00000012538|NR4A2	1	82	3	16410	0.3333	0.014917	*	0.0736924	ns		0	ENSGALG00000012538|NR4A2	1
GO:0035457	cellular response to interferon-alpha	Biological Process	ENSGALG00000029270|GATA3	1	82	3	16410	0.3333	0.014917	*	0.0736924	ns	ENSGALG00000029270|GATA3	1		0
GO:0045061	thymic T cell selection	Biological Process	ENSGALG00000029270|GATA3	1	82	3	16410	0.3333	0.014917	*	0.0736924	ns	ENSGALG00000029270|GATA3	1		0
GO:0060231	mesenchymal to epithelial transition	Biological Process	ENSGALG00000029270|GATA3	1	82	3	16410	0.3333	0.014917	*	0.0736924	ns	ENSGALG00000029270|GATA3	1		0
GO:0071442	positive regulation of histone H3-K14 acetylation	Biological Process	ENSGALG00000029270|GATA3	1	82	3	16410	0.3333	0.014917	*	0.0736924	ns	ENSGALG00000029270|GATA3	1		0
GO:0072107	positive regulation of ureteric bud formation	Biological Process	ENSGALG00000029270|GATA3	1	82	3	16410	0.3333	0.014917	*	0.0736924	ns	ENSGALG00000029270|GATA3	1		0
GO:0072602	interleukin-4 production	Biological Process	ENSGALG00000029270|GATA3	1	82	3	16410	0.3333	0.014917	*	0.0736924	ns	ENSGALG00000029270|GATA3	1		0
GO:0036376	sodium ion export across plasma membrane	Biological Process	ENSGALG00000006469|ATP12A	1	82	3	16410	0.3333	0.014917	*	0.0736924	ns	ENSGALG00000006469|ATP12A	1		0
GO:0001714	endodermal cell fate specification	Biological Process	ENSGALG00000027247|EOMES	1	82	3	16410	0.3333	0.014917	*	0.0736924	ns	ENSGALG00000027247|EOMES	1		0
GO:0010828	positive regulation of glucose transmembrane transport	Biological Process	ENSGALG00000013568|NR4A3	1	82	3	16410	0.3333	0.014917	*	0.0736924	ns		0	ENSGALG00000013568|NR4A3	1
GO:0044320	cellular response to leptin stimulus	Biological Process	ENSGALG00000013568|NR4A3	1	82	3	16410	0.3333	0.014917	*	0.0736924	ns		0	ENSGALG00000013568|NR4A3	1
GO:0060005	vestibular reflex	Biological Process	ENSGALG00000013568|NR4A3	1	82	3	16410	0.3333	0.014917	*	0.0736924	ns		0	ENSGALG00000013568|NR4A3	1
GO:0016202	regulation of striated muscle tissue development	Biological Process	ENSGALG00000009690|CENPF	1	82	3	16410	0.3333	0.014917	*	0.0736924	ns	ENSGALG00000009690|CENPF	1		0
GO:0034362	low-density lipoprotein particle	Cellular Component	ENSGALG00000016491|APOB	1	82	3	16410	0.3333	0.014917	*	0.0736924	ns		0	ENSGALG00000016491|APOB	1
GO:0042158	lipoprotein biosynthetic process	Biological Process	ENSGALG00000016491|APOB	1	82	3	16410	0.3333	0.014917	*	0.0736924	ns		0	ENSGALG00000016491|APOB	1
GO:2000354	regulation of ovarian follicle development	Biological Process	ENSGALG00000052523|ENSGALG00000052523	1	82	3	16410	0.3333	0.014917	*	0.0736924	ns	ENSGALG00000052523|ENSGALG00000052523	1		0
GO:0002408	myeloid dendritic cell chemotaxis	Biological Process	ENSGALG00000028256|CCL19	1	82	3	16410	0.3333	0.014917	*	0.0736924	ns		0	ENSGALG00000028256|CCL19	1
GO:0015272	ATP-activated inward rectifier potassium channel activity	Molecular Function	ENSGALG00000020505|KCNJ11	1	82	3	16410	0.3333	0.014917	*	0.0736924	ns	ENSGALG00000020505|KCNJ11	1		0
GO:0031781	type 3 melanocortin receptor binding	Molecular Function	ENSGALG00000016600|POMC	1	82	3	16410	0.3333	0.014917	*	0.0736924	ns		0	ENSGALG00000016600|POMC	1
GO:0031782	type 4 melanocortin receptor binding	Molecular Function	ENSGALG00000016600|POMC	1	82	3	16410	0.3333	0.014917	*	0.0736924	ns		0	ENSGALG00000016600|POMC	1
GO:0070873	regulation of glycogen metabolic process	Biological Process	ENSGALG00000016600|POMC	1	82	3	16410	0.3333	0.014917	*	0.0736924	ns		0	ENSGALG00000016600|POMC	1
GO:0046373	L-arabinose metabolic process	Biological Process	ENSGALG00000048626|ENSGALG00000048626	1	82	3	16410	0.3333	0.014917	*	0.0736924	ns		0	ENSGALG00000048626|ENSGALG00000048626	1
GO:0046556	alpha-L-arabinofuranosidase activity	Molecular Function	ENSGALG00000048626|ENSGALG00000048626	1	82	3	16410	0.3333	0.014917	*	0.0736924	ns		0	ENSGALG00000048626|ENSGALG00000048626	1
GO:0050544	arachidonic acid binding	Molecular Function	ENSGALG00000024272|S100A12	1	82	3	16410	0.3333	0.014917	*	0.0736924	ns		0	ENSGALG00000024272|S100A12	1
GO:0031669	cellular response to nutrient levels	Biological Process	ENSGALG00000032978|UCN3	1	82	3	16410	0.3333	0.014917	*	0.0736924	ns		0	ENSGALG00000032978|UCN3	1
GO:0070365	hepatocyte differentiation	Biological Process	ENSGALG00000031340|E2F7	1	82	3	16410	0.3333	0.014917	*	0.0736924	ns	ENSGALG00000031340|E2F7	1		0
GO:0000979	RNA polymerase II core promoter sequence-specific DNA binding	Molecular Function	ENSGALG00000012538|NR4A2, ENSGALG00000029270|GATA3	2	82	39	16410	0.0513	0.0162164	*	0.0787656	ns	ENSGALG00000029270|GATA3	1	ENSGALG00000012538|NR4A2	1
GO:0001664	G protein-coupled receptor binding	Molecular Function	ENSGALG00000016600|POMC, ENSGALG00000032978|UCN3	2	82	39	16410	0.0513	0.0162164	*	0.0787656	ns		0	ENSGALG00000016600|POMC, ENSGALG00000032978|UCN3	2
GO:0046330	positive regulation of JNK cascade	Biological Process	ENSGALG00000028376|FGF19, ENSGALG00000028256|CCL19	2	82	40	16410	0.05	0.0170152	*	0.0813311	ns	ENSGALG00000028376|FGF19	1	ENSGALG00000028256|CCL19	1
GO:0000977	RNA polymerase II transcription regulatory region sequence-specific DNA binding	Molecular Function	ENSGALG00000029270|GATA3, ENSGALG00000027247|EOMES, ENSGALG00000031340|E2F7	3	82	114	16410	0.0263	0.0194416	*	0.0813311	ns	ENSGALG00000029270|GATA3, ENSGALG00000027247|EOMES, ENSGALG00000031340|E2F7	3		0
GO:0001822	kidney development	Biological Process	ENSGALG00000029270|GATA3, ENSGALG00000009690|CENPF	2	82	43	16410	0.0465	0.0195097	*	0.0813311	ns	ENSGALG00000029270|GATA3, ENSGALG00000009690|CENPF	2		0
GO:0070858	negative regulation of bile acid biosynthetic process	Biological Process	ENSGALG00000028376|FGF19	1	82	4	16410	0.25	0.0198403	*	0.0813311	ns	ENSGALG00000028376|FGF19	1		0
GO:0031668	cellular response to extracellular stimulus	Biological Process	ENSGALG00000012538|NR4A2	1	82	4	16410	0.25	0.0198403	*	0.0813311	ns		0	ENSGALG00000012538|NR4A2	1
GO:0060676	ureteric bud formation	Biological Process	ENSGALG00000029270|GATA3	1	82	4	16410	0.25	0.0198403	*	0.0813311	ns	ENSGALG00000029270|GATA3	1		0
GO:2000553	positive regulation of T-helper 2 cell cytokine production	Biological Process	ENSGALG00000029270|GATA3	1	82	4	16410	0.25	0.0198403	*	0.0813311	ns	ENSGALG00000029270|GATA3	1		0
GO:0005391	P-type sodium:potassium-exchanging transporter activity	Molecular Function	ENSGALG00000006469|ATP12A	1	82	4	16410	0.25	0.0198403	*	0.0813311	ns	ENSGALG00000006469|ATP12A	1		0
GO:0010248	establishment or maintenance of transmembrane electrochemical gradient	Biological Process	ENSGALG00000006469|ATP12A	1	82	4	16410	0.25	0.0198403	*	0.0813311	ns	ENSGALG00000006469|ATP12A	1		0
GO:2000288	positive regulation of myoblast proliferation	Biological Process	ENSGALG00000006491|ANKRD1	1	82	4	16410	0.25	0.0198403	*	0.0813311	ns		0	ENSGALG00000006491|ANKRD1	1
GO:0001223	transcription coactivator binding	Molecular Function	ENSGALG00000013568|NR4A3	1	82	4	16410	0.25	0.0198403	*	0.0813311	ns		0	ENSGALG00000013568|NR4A3	1
GO:0046321	positive regulation of fatty acid oxidation	Biological Process	ENSGALG00000013568|NR4A3	1	82	4	16410	0.25	0.0198403	*	0.0813311	ns		0	ENSGALG00000013568|NR4A3	1
GO:0048752	semicircular canal morphogenesis	Biological Process	ENSGALG00000013568|NR4A3	1	82	4	16410	0.25	0.0198403	*	0.0813311	ns		0	ENSGALG00000013568|NR4A3	1
GO:0045120	pronucleus	Cellular Component	ENSGALG00000009690|CENPF	1	82	4	16410	0.25	0.0198403	*	0.0813311	ns	ENSGALG00000009690|CENPF	1		0
GO:0048609	multicellular organismal reproductive process	Biological Process	ENSGALG00000052523|ENSGALG00000052523	1	82	4	16410	0.25	0.0198403	*	0.0813311	ns	ENSGALG00000052523|ENSGALG00000052523	1		0
GO:0097211	cellular response to gonadotropin-releasing hormone	Biological Process	ENSGALG00000052523|ENSGALG00000052523	1	82	4	16410	0.25	0.0198403	*	0.0813311	ns	ENSGALG00000052523|ENSGALG00000052523	1		0
GO:0001768	establishment of T cell polarity	Biological Process	ENSGALG00000028256|CCL19	1	82	4	16410	0.25	0.0198403	*	0.0813311	ns		0	ENSGALG00000028256|CCL19	1
GO:2000107	negative regulation of leukocyte apoptotic process	Biological Process	ENSGALG00000028256|CCL19	1	82	4	16410	0.25	0.0198403	*	0.0813311	ns		0	ENSGALG00000028256|CCL19	1
GO:0032525	somite rostral/caudal axis specification	Biological Process	ENSGALG00000015845|RIPPLY2	1	82	4	16410	0.25	0.0198403	*	0.0813311	ns	ENSGALG00000015845|RIPPLY2	1		0
GO:0005219	ryanodine-sensitive calcium-release channel activity	Molecular Function	ENSGALG00000053055|ENSGALG00000053055	1	82	4	16410	0.25	0.0198403	*	0.0813311	ns	ENSGALG00000053055|ENSGALG00000053055	1		0
GO:0060707	trophoblast giant cell differentiation	Biological Process	ENSGALG00000031340|E2F7	1	82	4	16410	0.25	0.0198403	*	0.0813311	ns	ENSGALG00000031340|E2F7	1		0
GO:0060718	chorionic trophoblast cell differentiation	Biological Process	ENSGALG00000031340|E2F7	1	82	4	16410	0.25	0.0198403	*	0.0813311	ns	ENSGALG00000031340|E2F7	1		0
GO:0005509	calcium ion binding	Molecular Function	ENSGALG00000001793|MYL10, ENSGALG00000009719|PCDH10, ENSGALG00000052523|ENSGALG00000052523, ENSGALG00000024272|S100A12, ENSGALG00000050756|ENSGALG00000050756, ENSGALG00000036258|PCDH8, ENSGALG00000053055|ENSGALG00000053055	7	82	560	16410	0.0125	0.0218139	*	0.0846113	ns	ENSGALG00000009719|PCDH10, ENSGALG00000052523|ENSGALG00000052523, ENSGALG00000050756|ENSGALG00000050756, ENSGALG00000036258|PCDH8, ENSGALG00000053055|ENSGALG00000053055	5	ENSGALG00000001793|MYL10, ENSGALG00000024272|S100A12	2
GO:0003707	steroid hormone receptor activity	Molecular Function	ENSGALG00000012538|NR4A2, ENSGALG00000013568|NR4A3	2	82	46	16410	0.0435	0.0221476	*	0.0846113	ns		0	ENSGALG00000012538|NR4A2, ENSGALG00000013568|NR4A3	2
GO:0045444	fat cell differentiation	Biological Process	ENSGALG00000012538|NR4A2, ENSGALG00000013568|NR4A3	2	82	46	16410	0.0435	0.0221476	*	0.0846113	ns		0	ENSGALG00000012538|NR4A2, ENSGALG00000013568|NR4A3	2
GO:0043137	DNA replication, removal of RNA primer	Biological Process	ENSGALG00000049069|ENSGALG00000049069, ENSGALG00000029286|ENSGALG00000029286	2	82	46	16410	0.0435	0.0221476	*	0.0846113	ns	ENSGALG00000049069|ENSGALG00000049069, ENSGALG00000029286|ENSGALG00000029286	2		0
GO:0043401	steroid hormone mediated signaling pathway	Biological Process	ENSGALG00000012538|NR4A2, ENSGALG00000013568|NR4A3	2	82	48	16410	0.0417	0.0239836	*	0.0846113	ns		0	ENSGALG00000012538|NR4A2, ENSGALG00000013568|NR4A3	2
GO:0021952	central nervous system projection neuron axonogenesis	Biological Process	ENSGALG00000012538|NR4A2	1	82	5	16410	0.2	0.0247393	*	0.0846113	ns		0	ENSGALG00000012538|NR4A2	1
GO:0035259	glucocorticoid receptor binding	Molecular Function	ENSGALG00000012538|NR4A2	1	82	5	16410	0.2	0.0247393	*	0.0846113	ns		0	ENSGALG00000012538|NR4A2	1
GO:0001823	mesonephros development	Biological Process	ENSGALG00000029270|GATA3	1	82	5	16410	0.2	0.0247393	*	0.0846113	ns	ENSGALG00000029270|GATA3	1		0
GO:0003180	aortic valve morphogenesis	Biological Process	ENSGALG00000029270|GATA3	1	82	5	16410	0.2	0.0247393	*	0.0846113	ns	ENSGALG00000029270|GATA3	1		0
GO:0003215	cardiac right ventricle morphogenesis	Biological Process	ENSGALG00000029270|GATA3	1	82	5	16410	0.2	0.0247393	*	0.0846113	ns	ENSGALG00000029270|GATA3	1		0
GO:0032703	negative regulation of interleukin-2 production	Biological Process	ENSGALG00000029270|GATA3	1	82	5	16410	0.2	0.0247393	*	0.0846113	ns	ENSGALG00000029270|GATA3	1		0
GO:0045582	positive regulation of T cell differentiation	Biological Process	ENSGALG00000029270|GATA3	1	82	5	16410	0.2	0.0247393	*	0.0846113	ns	ENSGALG00000029270|GATA3	1		0
GO:0051569	regulation of histone H3-K4 methylation	Biological Process	ENSGALG00000029270|GATA3	1	82	5	16410	0.2	0.0247393	*	0.0846113	ns	ENSGALG00000029270|GATA3	1		0
GO:0060017	parathyroid gland development	Biological Process	ENSGALG00000029270|GATA3	1	82	5	16410	0.2	0.0247393	*	0.0846113	ns	ENSGALG00000029270|GATA3	1		0
GO:2000617	positive regulation of histone H3-K9 acetylation	Biological Process	ENSGALG00000029270|GATA3	1	82	5	16410	0.2	0.0247393	*	0.0846113	ns	ENSGALG00000029270|GATA3	1		0
GO:0016242	negative regulation of macroautophagy	Biological Process	ENSGALG00000001727|LZTS1	1	82	5	16410	0.2	0.0247393	*	0.0846113	ns	ENSGALG00000001727|LZTS1	1		0
GO:0030007	cellular potassium ion homeostasis	Biological Process	ENSGALG00000006469|ATP12A	1	82	5	16410	0.2	0.0247393	*	0.0846113	ns	ENSGALG00000006469|ATP12A	1		0
GO:0016790	thiolester hydrolase activity	Molecular Function	ENSGALG00000046931|ENSGALG00000046931	1	82	5	16410	0.2	0.0247393	*	0.0846113	ns	ENSGALG00000046931|ENSGALG00000046931	1		0
GO:0001517	N-acetylglucosamine 6-O-sulfotransferase activity	Molecular Function	ENSGALG00000008440|CHST1	1	82	5	16410	0.2	0.0247393	*	0.0846113	ns	ENSGALG00000008440|CHST1	1		0
GO:0006012	galactose metabolic process	Biological Process	ENSGALG00000008440|CHST1	1	82	5	16410	0.2	0.0247393	*	0.0846113	ns	ENSGALG00000008440|CHST1	1		0
GO:0035726	common myeloid progenitor cell proliferation	Biological Process	ENSGALG00000013568|NR4A3	1	82	5	16410	0.2	0.0247393	*	0.0846113	ns		0	ENSGALG00000013568|NR4A3	1
GO:0071895	odontoblast differentiation	Biological Process	ENSGALG00000040529|DLX3	1	82	5	16410	0.2	0.0247393	*	0.0846113	ns	ENSGALG00000040529|DLX3	1		0
GO:0010886	positive regulation of cholesterol storage	Biological Process	ENSGALG00000016491|APOB	1	82	5	16410	0.2	0.0247393	*	0.0846113	ns		0	ENSGALG00000016491|APOB	1
GO:0045540	regulation of cholesterol biosynthetic process	Biological Process	ENSGALG00000016491|APOB	1	82	5	16410	0.2	0.0247393	*	0.0846113	ns		0	ENSGALG00000016491|APOB	1
GO:0042627	chylomicron	Cellular Component	ENSGALG00000015134|APOV1	1	82	5	16410	0.2	0.0247393	*	0.0846113	ns		0	ENSGALG00000015134|APOV1	1
GO:0051782	negative regulation of cell division	Biological Process	ENSGALG00000005824|SUSD2	1	82	5	16410	0.2	0.0247393	*	0.0846113	ns		0	ENSGALG00000005824|SUSD2	1
GO:0019953	sexual reproduction	Biological Process	ENSGALG00000047578|SELENOP1	1	82	5	16410	0.2	0.0247393	*	0.0846113	ns	ENSGALG00000047578|SELENOP1	1		0
GO:0043141	5'-3' DNA helicase activity	Molecular Function	ENSGALG00000009032|PIF1	1	82	5	16410	0.2	0.0247393	*	0.0846113	ns	ENSGALG00000009032|PIF1	1		0
GO:0005543	phospholipid binding	Molecular Function	ENSGALG00000002802|PACSIN1, ENSGALG00000016491|APOB	2	82	50	16410	0.04	0.0258798	*	0.0874769	ns	ENSGALG00000002802|PACSIN1	1	ENSGALG00000016491|APOB	1
GO:0005811	lipid droplet	Cellular Component	ENSGALG00000044935|ENSGALG00000044935, ENSGALG00000051027|ENSGALG00000051027	2	82	50	16410	0.04	0.0258798	*	0.0874769	ns	ENSGALG00000044935|ENSGALG00000044935	1	ENSGALG00000051027|ENSGALG00000051027	1
GO:0007219	Notch signaling pathway	Biological Process	ENSGALG00000050756|ENSGALG00000050756, ENSGALG00000015845|RIPPLY2	2	82	51	16410	0.0392	0.0268502	*	0.090229	ns	ENSGALG00000050756|ENSGALG00000050756, ENSGALG00000015845|RIPPLY2	2		0
GO:0042416	dopamine biosynthetic process	Biological Process	ENSGALG00000012538|NR4A2	1	82	6	16410	0.1667	0.0296141	*	0.0905659	ns		0	ENSGALG00000012538|NR4A2	1
GO:0032753	positive regulation of interleukin-4 production	Biological Process	ENSGALG00000029270|GATA3	1	82	6	16410	0.1667	0.0296141	*	0.0905659	ns	ENSGALG00000029270|GATA3	1		0
GO:0042491	inner ear auditory receptor cell differentiation	Biological Process	ENSGALG00000029270|GATA3	1	82	6	16410	0.1667	0.0296141	*	0.0905659	ns	ENSGALG00000029270|GATA3	1		0
GO:0072178	nephric duct morphogenesis	Biological Process	ENSGALG00000029270|GATA3	1	82	6	16410	0.1667	0.0296141	*	0.0905659	ns	ENSGALG00000029270|GATA3	1		0
GO:0072643	interferon-gamma production	Biological Process	ENSGALG00000029270|GATA3	1	82	6	16410	0.1667	0.0296141	*	0.0905659	ns	ENSGALG00000029270|GATA3	1		0
GO:2000146	negative regulation of cell motility	Biological Process	ENSGALG00000029270|GATA3	1	82	6	16410	0.1667	0.0296141	*	0.0905659	ns	ENSGALG00000029270|GATA3	1		0
GO:0021796	cerebral cortex regionalization	Biological Process	ENSGALG00000027247|EOMES	1	82	6	16410	0.1667	0.0296141	*	0.0905659	ns	ENSGALG00000027247|EOMES	1		0
GO:0045664	regulation of neuron differentiation	Biological Process	ENSGALG00000027247|EOMES	1	82	6	16410	0.1667	0.0296141	*	0.0905659	ns	ENSGALG00000027247|EOMES	1		0
GO:0045333	cellular respiration	Biological Process	ENSGALG00000013568|NR4A3	1	82	6	16410	0.1667	0.0296141	*	0.0905659	ns		0	ENSGALG00000013568|NR4A3	1
GO:1990440	positive regulation of transcription from RNA polymerase II promoter in response to endoplasmic reticulum stress	Biological Process	ENSGALG00000049422|ATF3	1	82	6	16410	0.1667	0.0296141	*	0.0905659	ns		0	ENSGALG00000049422|ATF3	1
GO:0035579	specific granule membrane	Cellular Component	ENSGALG00000052333|ENSGALG00000052333	1	82	6	16410	0.1667	0.0296141	*	0.0905659	ns	ENSGALG00000052333|ENSGALG00000052333	1		0
GO:0101003	ficolin-1-rich granule membrane	Cellular Component	ENSGALG00000052333|ENSGALG00000052333	1	82	6	16410	0.1667	0.0296141	*	0.0905659	ns	ENSGALG00000052333|ENSGALG00000052333	1		0
GO:0051258	protein polymerization	Biological Process	ENSGALG00000009262|FGB	1	82	6	16410	0.1667	0.0296141	*	0.0905659	ns	ENSGALG00000009262|FGB	1		0
GO:0050786	RAGE receptor binding	Molecular Function	ENSGALG00000024272|S100A12	1	82	6	16410	0.1667	0.0296141	*	0.0905659	ns		0	ENSGALG00000024272|S100A12	1
GO:0048495	Roundabout binding	Molecular Function	ENSGALG00000030652|ENSGALG00000030652	1	82	6	16410	0.1667	0.0296141	*	0.0905659	ns	ENSGALG00000030652|ENSGALG00000030652	1		0
GO:0010521	telomerase inhibitor activity	Molecular Function	ENSGALG00000009032|PIF1	1	82	6	16410	0.1667	0.0296141	*	0.0905659	ns	ENSGALG00000009032|PIF1	1		0
GO:0032466	negative regulation of cytokinesis	Biological Process	ENSGALG00000031340|E2F7	1	82	6	16410	0.1667	0.0296141	*	0.0905659	ns	ENSGALG00000031340|E2F7	1		0
GO:0051897	positive regulation of protein kinase B signaling	Biological Process	ENSGALG00000029270|GATA3, ENSGALG00000028256|CCL19	2	82	55	16410	0.0364	0.0308754	*	0.0939264	ns	ENSGALG00000029270|GATA3	1	ENSGALG00000028256|CCL19	1
GO:0042053	regulation of dopamine metabolic process	Biological Process	ENSGALG00000012538|NR4A2	1	82	7	16410	0.1429	0.0344649	*	0.0957726	ns		0	ENSGALG00000012538|NR4A2	1
GO:0043583	ear development	Biological Process	ENSGALG00000029270|GATA3	1	82	7	16410	0.1429	0.0344649	*	0.0957726	ns	ENSGALG00000029270|GATA3	1		0
GO:2000279	negative regulation of DNA biosynthetic process	Biological Process	ENSGALG00000006491|ANKRD1	1	82	7	16410	0.1429	0.0344649	*	0.0957726	ns		0	ENSGALG00000006491|ANKRD1	1
GO:0043303	mast cell degranulation	Biological Process	ENSGALG00000013568|NR4A3	1	82	7	16410	0.1429	0.0344649	*	0.0957726	ns		0	ENSGALG00000013568|NR4A3	1
GO:0035375	zymogen binding	Molecular Function	ENSGALG00000050198|ENSGALG00000050198	1	82	7	16410	0.1429	0.0344649	*	0.0957726	ns	ENSGALG00000050198|ENSGALG00000050198	1		0
GO:0051310	metaphase plate congression	Biological Process	ENSGALG00000009690|CENPF	1	82	7	16410	0.1429	0.0344649	*	0.0957726	ns	ENSGALG00000009690|CENPF	1		0
GO:0097539	ciliary transition fiber	Cellular Component	ENSGALG00000009690|CENPF	1	82	7	16410	0.1429	0.0344649	*	0.0957726	ns	ENSGALG00000009690|CENPF	1		0
GO:0010744	positive regulation of macrophage derived foam cell differentiation	Biological Process	ENSGALG00000016491|APOB	1	82	7	16410	0.1429	0.0344649	*	0.0957726	ns		0	ENSGALG00000016491|APOB	1
GO:0034383	low-density lipoprotein particle clearance	Biological Process	ENSGALG00000016491|APOB	1	82	7	16410	0.1429	0.0344649	*	0.0957726	ns		0	ENSGALG00000016491|APOB	1
GO:0042953	lipoprotein transport	Biological Process	ENSGALG00000016491|APOB	1	82	7	16410	0.1429	0.0344649	*	0.0957726	ns		0	ENSGALG00000016491|APOB	1
GO:0048844	artery morphogenesis	Biological Process	ENSGALG00000016491|APOB	1	82	7	16410	0.1429	0.0344649	*	0.0957726	ns		0	ENSGALG00000016491|APOB	1
GO:0070821	tertiary granule membrane	Cellular Component	ENSGALG00000052333|ENSGALG00000052333	1	82	7	16410	0.1429	0.0344649	*	0.0957726	ns	ENSGALG00000052333|ENSGALG00000052333	1		0
GO:0010466	negative regulation of peptidase activity	Biological Process	ENSGALG00000052523|ENSGALG00000052523	1	82	7	16410	0.1429	0.0344649	*	0.0957726	ns	ENSGALG00000052523|ENSGALG00000052523	1		0
GO:0005577	fibrinogen complex	Cellular Component	ENSGALG00000009262|FGB	1	82	7	16410	0.1429	0.0344649	*	0.0957726	ns	ENSGALG00000009262|FGB	1		0
GO:0098586	cellular response to virus	Biological Process	ENSGALG00000028256|CCL19	1	82	7	16410	0.1429	0.0344649	*	0.0957726	ns		0	ENSGALG00000028256|CCL19	1
GO:0032098	regulation of appetite	Biological Process	ENSGALG00000016600|POMC	1	82	7	16410	0.1429	0.0344649	*	0.0957726	ns		0	ENSGALG00000016600|POMC	1
GO:0008430	selenium binding	Molecular Function	ENSGALG00000047578|SELENOP1	1	82	7	16410	0.1429	0.0344649	*	0.0957726	ns	ENSGALG00000047578|SELENOP1	1		0
GO:0000002	mitochondrial genome maintenance	Biological Process	ENSGALG00000009032|PIF1	1	82	7	16410	0.1429	0.0344649	*	0.0957726	ns	ENSGALG00000009032|PIF1	1		0
GO:0006366	transcription by RNA polymerase II	Biological Process	ENSGALG00000012538|NR4A2, ENSGALG00000029270|GATA3, ENSGALG00000013568|NR4A3, ENSGALG00000040529|DLX3	4	82	253	16410	0.0158	0.0379187	*	0.102763	ns	ENSGALG00000029270|GATA3, ENSGALG00000040529|DLX3	2	ENSGALG00000012538|NR4A2, ENSGALG00000013568|NR4A3	2
GO:0060065	uterus development	Biological Process	ENSGALG00000029270|GATA3	1	82	8	16410	0.125	0.0392917	*	0.102763	ns	ENSGALG00000029270|GATA3	1		0
GO:0097320	plasma membrane tubulation	Biological Process	ENSGALG00000002802|PACSIN1	1	82	8	16410	0.125	0.0392917	*	0.102763	ns	ENSGALG00000002802|PACSIN1	1		0
GO:0031432	titin binding	Molecular Function	ENSGALG00000006491|ANKRD1	1	82	8	16410	0.125	0.0392917	*	0.102763	ns		0	ENSGALG00000006491|ANKRD1	1
GO:0031674	I band	Cellular Component	ENSGALG00000006491|ANKRD1	1	82	8	16410	0.125	0.0392917	*	0.102763	ns		0	ENSGALG00000006491|ANKRD1	1
GO:0021895	cerebral cortex neuron differentiation	Biological Process	ENSGALG00000027247|EOMES	1	82	8	16410	0.125	0.0392917	*	0.102763	ns	ENSGALG00000027247|EOMES	1		0
GO:0032609	interferon-gamma production	Biological Process	ENSGALG00000027247|EOMES	1	82	8	16410	0.125	0.0392917	*	0.102763	ns	ENSGALG00000027247|EOMES	1		0
GO:0042629	mast cell granule	Cellular Component	ENSGALG00000013568|NR4A3	1	82	8	16410	0.125	0.0392917	*	0.102763	ns		0	ENSGALG00000013568|NR4A3	1
GO:0034374	low-density lipoprotein particle remodeling	Biological Process	ENSGALG00000016491|APOB	1	82	8	16410	0.125	0.0392917	*	0.102763	ns		0	ENSGALG00000016491|APOB	1
GO:0050877	nervous system process	Biological Process	ENSGALG00000020505|KCNJ11	1	82	8	16410	0.125	0.0392917	*	0.102763	ns	ENSGALG00000020505|KCNJ11	1		0
GO:0048846	axon extension involved in axon guidance	Biological Process	ENSGALG00000030652|ENSGALG00000030652	1	82	8	16410	0.125	0.0392917	*	0.102763	ns	ENSGALG00000030652|ENSGALG00000030652	1		0
GO:0032211	negative regulation of telomere maintenance via telomerase	Biological Process	ENSGALG00000009032|PIF1	1	82	8	16410	0.125	0.0392917	*	0.102763	ns	ENSGALG00000009032|PIF1	1		0
GO:0051974	negative regulation of telomerase activity	Biological Process	ENSGALG00000009032|PIF1	1	82	8	16410	0.125	0.0392917	*	0.102763	ns	ENSGALG00000009032|PIF1	1		0
GO:0043523	regulation of neuron apoptotic process	Biological Process	ENSGALG00000029270|GATA3	1	82	9	16410	0.1111	0.0440946	*	0.107994	ns	ENSGALG00000029270|GATA3	1		0
GO:0048646	anatomical structure formation involved in morphogenesis	Biological Process	ENSGALG00000029270|GATA3	1	82	9	16410	0.1111	0.0440946	*	0.107994	ns	ENSGALG00000029270|GATA3	1		0
GO:0071837	HMG box domain binding	Molecular Function	ENSGALG00000029270|GATA3	1	82	9	16410	0.1111	0.0440946	*	0.107994	ns	ENSGALG00000029270|GATA3	1		0
GO:2000679	positive regulation of transcription regulatory region DNA binding	Biological Process	ENSGALG00000029270|GATA3	1	82	9	16410	0.1111	0.0440946	*	0.107994	ns	ENSGALG00000029270|GATA3	1		0
GO:0045806	negative regulation of endocytosis	Biological Process	ENSGALG00000002802|PACSIN1	1	82	9	16410	0.1111	0.0440946	*	0.107994	ns	ENSGALG00000002802|PACSIN1	1		0
GO:0035994	response to muscle stretch	Biological Process	ENSGALG00000006491|ANKRD1	1	82	9	16410	0.1111	0.0440946	*	0.107994	ns		0	ENSGALG00000006491|ANKRD1	1
GO:0043517	positive regulation of DNA damage response, signal transduction by p53 class mediator	Biological Process	ENSGALG00000006491|ANKRD1	1	82	9	16410	0.1111	0.0440946	*	0.107994	ns		0	ENSGALG00000006491|ANKRD1	1
GO:0006637	acyl-CoA metabolic process	Biological Process	ENSGALG00000046931|ENSGALG00000046931	1	82	9	16410	0.1111	0.0440946	*	0.107994	ns	ENSGALG00000046931|ENSGALG00000046931	1		0
GO:0050832	defense response to fungus	Biological Process	ENSGALG00000016667|AvBD10	1	82	9	16410	0.1111	0.0440946	*	0.107994	ns	ENSGALG00000016667|AvBD10	1		0
GO:0019433	triglyceride catabolic process	Biological Process	ENSGALG00000016491|APOB	1	82	9	16410	0.1111	0.0440946	*	0.107994	ns		0	ENSGALG00000016491|APOB	1
GO:0030414	peptidase inhibitor activity	Molecular Function	ENSGALG00000052523|ENSGALG00000052523	1	82	9	16410	0.1111	0.0440946	*	0.107994	ns	ENSGALG00000052523|ENSGALG00000052523	1		0
GO:0005782	peroxisomal matrix	Cellular Component	ENSGALG00000016600|POMC	1	82	9	16410	0.1111	0.0440946	*	0.107994	ns		0	ENSGALG00000016600|POMC	1
GO:0006091	generation of precursor metabolites and energy	Biological Process	ENSGALG00000016600|POMC	1	82	9	16410	0.1111	0.0440946	*	0.107994	ns		0	ENSGALG00000016600|POMC	1
GO:0048841	regulation of axon extension involved in axon guidance	Biological Process	ENSGALG00000049056|ENSGALG00000049056	1	82	9	16410	0.1111	0.0440946	*	0.107994	ns	ENSGALG00000049056|ENSGALG00000049056	1		0
GO:0005657	replication fork	Cellular Component	ENSGALG00000009032|PIF1	1	82	9	16410	0.1111	0.0440946	*	0.107994	ns	ENSGALG00000009032|PIF1	1		0
GO:0015074	DNA integration	Biological Process	ENSGALG00000047355|ENSGALG00000047355, ENSGALG00000045335|ENSGALG00000045335	2	82	68	16410	0.0294	0.0454426	*	0.110361	ns	ENSGALG00000047355|ENSGALG00000047355, ENSGALG00000045335|ENSGALG00000045335	2		0
GO:0005635	nuclear envelope	Cellular Component	ENSGALG00000009690|CENPF, ENSGALG00000046657|ENSGALG00000046657	2	82	68	16410	0.0294	0.0454426	*	0.110361	ns	ENSGALG00000009690|CENPF, ENSGALG00000046657|ENSGALG00000046657	2		0
GO:0000987	cis-regulatory region sequence-specific DNA binding	Molecular Function	ENSGALG00000029270|GATA3	1	82	10	16410	0.1	0.0488738	*	0.110781	ns	ENSGALG00000029270|GATA3	1		0
GO:0048485	sympathetic nervous system development	Biological Process	ENSGALG00000029270|GATA3	1	82	10	16410	0.1	0.0488738	*	0.110781	ns	ENSGALG00000029270|GATA3	1		0
GO:0006883	cellular sodium ion homeostasis	Biological Process	ENSGALG00000006469|ATP12A	1	82	10	16410	0.1	0.0488738	*	0.110781	ns	ENSGALG00000006469|ATP12A	1		0
GO:0097009	energy homeostasis	Biological Process	ENSGALG00000013568|NR4A3	1	82	10	16410	0.1	0.0488738	*	0.110781	ns		0	ENSGALG00000013568|NR4A3	1
GO:0042589	zymogen granule membrane	Cellular Component	ENSGALG00000050198|ENSGALG00000050198	1	82	10	16410	0.1	0.0488738	*	0.110781	ns	ENSGALG00000050198|ENSGALG00000050198	1		0
GO:0042475	odontogenesis of dentin-containing tooth	Biological Process	ENSGALG00000040529|DLX3	1	82	10	16410	0.1	0.0488738	*	0.110781	ns	ENSGALG00000040529|DLX3	1		0
GO:0010389	regulation of G2/M transition of mitotic cell cycle	Biological Process	ENSGALG00000009690|CENPF	1	82	10	16410	0.1	0.0488738	*	0.110781	ns	ENSGALG00000009690|CENPF	1		0
GO:0021591	ventricular system development	Biological Process	ENSGALG00000009690|CENPF	1	82	10	16410	0.1	0.0488738	*	0.110781	ns	ENSGALG00000009690|CENPF	1		0
GO:0017127	cholesterol transfer activity	Molecular Function	ENSGALG00000016491|APOB	1	82	10	16410	0.1	0.0488738	*	0.110781	ns		0	ENSGALG00000016491|APOB	1
GO:0050750	low-density lipoprotein particle receptor binding	Molecular Function	ENSGALG00000016491|APOB	1	82	10	16410	0.1	0.0488738	*	0.110781	ns		0	ENSGALG00000016491|APOB	1
GO:0004857	enzyme inhibitor activity	Molecular Function	ENSGALG00000015134|APOV1	1	82	10	16410	0.1	0.0488738	*	0.110781	ns		0	ENSGALG00000015134|APOV1	1
GO:0090023	positive regulation of neutrophil chemotaxis	Biological Process	ENSGALG00000028256|CCL19	1	82	10	16410	0.1	0.0488738	*	0.110781	ns		0	ENSGALG00000028256|CCL19	1
GO:0004970	ionotropic glutamate receptor activity	Molecular Function	ENSGALG00000045754|ENSGALG00000045754	1	82	10	16410	0.1	0.0488738	*	0.110781	ns	ENSGALG00000045754|ENSGALG00000045754	1		0
GO:0033198	response to ATP	Biological Process	ENSGALG00000020505|KCNJ11	1	82	10	16410	0.1	0.0488738	*	0.110781	ns	ENSGALG00000020505|KCNJ11	1		0
GO:2000483	negative regulation of interleukin-8 production	Biological Process	ENSGALG00000050756|ENSGALG00000050756	1	82	10	16410	0.1	0.0488738	*	0.110781	ns	ENSGALG00000050756|ENSGALG00000050756	1		0
GO:0035385	Roundabout signaling pathway	Biological Process	ENSGALG00000030652|ENSGALG00000030652	1	82	10	16410	0.1	0.0488738	*	0.110781	ns	ENSGALG00000030652|ENSGALG00000030652	1		0
GO:0006977	DNA damage response, signal transduction by p53 class mediator resulting in cell cycle arrest	Biological Process	ENSGALG00000031340|E2F7	1	82	10	16410	0.1	0.0488738	*	0.110781	ns	ENSGALG00000031340|E2F7	1		0
GO:0001764	neuron migration	Biological Process	ENSGALG00000012538|NR4A2, ENSGALG00000029270|GATA3	2	82	72	16410	0.0278	0.0503451	ns	0.113228	ns	ENSGALG00000029270|GATA3	1	ENSGALG00000012538|NR4A2	1
GO:0034220	ion transmembrane transport	Biological Process	ENSGALG00000045754|ENSGALG00000045754, ENSGALG00000041042|GABRG3	2	82	72	16410	0.0278	0.0503451	ns	0.113228	ns	ENSGALG00000045754|ENSGALG00000045754	1	ENSGALG00000041042|GABRG3	1
GO:0035162	embryonic hemopoiesis	Biological Process	ENSGALG00000029270|GATA3	1	82	11	16410	0.0909	0.0536295	ns	0.116097	ns	ENSGALG00000029270|GATA3	1		0
GO:0060037	pharyngeal system development	Biological Process	ENSGALG00000029270|GATA3	1	82	11	16410	0.0909	0.0536295	ns	0.116097	ns	ENSGALG00000029270|GATA3	1		0
GO:0072657	protein localization to membrane	Biological Process	ENSGALG00000002802|PACSIN1	1	82	11	16410	0.0909	0.0536295	ns	0.116097	ns	ENSGALG00000002802|PACSIN1	1		0
GO:0055008	cardiac muscle tissue morphogenesis	Biological Process	ENSGALG00000006491|ANKRD1	1	82	11	16410	0.0909	0.0536295	ns	0.116097	ns		0	ENSGALG00000006491|ANKRD1	1
GO:0006790	sulfur compound metabolic process	Biological Process	ENSGALG00000008440|CHST1	1	82	11	16410	0.0909	0.0536295	ns	0.116097	ns	ENSGALG00000008440|CHST1	1		0
GO:0045787	positive regulation of cell cycle	Biological Process	ENSGALG00000013568|NR4A3	1	82	11	16410	0.0909	0.0536295	ns	0.116097	ns		0	ENSGALG00000013568|NR4A3	1
GO:0005184	neuropeptide hormone activity	Molecular Function	ENSGALG00000016600|POMC	1	82	11	16410	0.0909	0.0536295	ns	0.116097	ns		0	ENSGALG00000016600|POMC	1
GO:0002116	semaphorin receptor complex	Cellular Component	ENSGALG00000049056|ENSGALG00000049056	1	82	11	16410	0.0909	0.0536295	ns	0.116097	ns	ENSGALG00000049056|ENSGALG00000049056	1		0
GO:1902287	semaphorin-plexin signaling pathway involved in axon guidance	Biological Process	ENSGALG00000049056|ENSGALG00000049056	1	82	11	16410	0.0909	0.0536295	ns	0.116097	ns	ENSGALG00000049056|ENSGALG00000049056	1		0
GO:0030330	DNA damage response, signal transduction by p53 class mediator	Biological Process	ENSGALG00000031340|E2F7	1	82	11	16410	0.0909	0.0536295	ns	0.116097	ns	ENSGALG00000031340|E2F7	1		0
GO:0001975	response to amphetamine	Biological Process	ENSGALG00000012538|NR4A2	1	82	12	16410	0.0833	0.0583616	ns	0.12178	ns		0	ENSGALG00000012538|NR4A2	1
GO:0071542	dopaminergic neuron differentiation	Biological Process	ENSGALG00000012538|NR4A2	1	82	12	16410	0.0833	0.0583616	ns	0.12178	ns		0	ENSGALG00000012538|NR4A2	1
GO:2001234	negative regulation of apoptotic signaling pathway	Biological Process	ENSGALG00000012538|NR4A2	1	82	12	16410	0.0833	0.0583616	ns	0.12178	ns		0	ENSGALG00000012538|NR4A2	1
GO:0032689	negative regulation of interferon-gamma production	Biological Process	ENSGALG00000029270|GATA3	1	82	12	16410	0.0833	0.0583616	ns	0.12178	ns	ENSGALG00000029270|GATA3	1		0
GO:0071773	cellular response to BMP stimulus	Biological Process	ENSGALG00000029270|GATA3	1	82	12	16410	0.0833	0.0583616	ns	0.12178	ns	ENSGALG00000029270|GATA3	1		0
GO:0048488	synaptic vesicle endocytosis	Biological Process	ENSGALG00000002802|PACSIN1	1	82	12	16410	0.0833	0.0583616	ns	0.12178	ns	ENSGALG00000002802|PACSIN1	1		0
GO:0045445	myoblast differentiation	Biological Process	ENSGALG00000006491|ANKRD1	1	82	12	16410	0.0833	0.0583616	ns	0.12178	ns		0	ENSGALG00000006491|ANKRD1	1
GO:0021772	olfactory bulb development	Biological Process	ENSGALG00000027247|EOMES	1	82	12	16410	0.0833	0.0583616	ns	0.12178	ns	ENSGALG00000027247|EOMES	1		0
GO:0005319	lipid transporter activity	Molecular Function	ENSGALG00000039354|VTG1	1	82	12	16410	0.0833	0.0583616	ns	0.12178	ns		0	ENSGALG00000039354|VTG1	1
GO:0048020	CCR chemokine receptor binding	Molecular Function	ENSGALG00000028256|CCL19	1	82	12	16410	0.0833	0.0583616	ns	0.12178	ns		0	ENSGALG00000028256|CCL19	1
GO:0043524	negative regulation of neuron apoptotic process	Biological Process	ENSGALG00000012538|NR4A2, ENSGALG00000013568|NR4A3	2	82	79	16410	0.0253	0.0593556	ns	0.123408	ns		0	ENSGALG00000012538|NR4A2, ENSGALG00000013568|NR4A3	2
GO:0001709	cell fate determination	Biological Process	ENSGALG00000029270|GATA3	1	82	13	16410	0.0769	0.0630704	ns	0.12702	ns	ENSGALG00000029270|GATA3	1		0
GO:0031929	TOR signaling	Biological Process	ENSGALG00000029270|GATA3	1	82	13	16410	0.0769	0.0630704	ns	0.12702	ns	ENSGALG00000029270|GATA3	1		0
GO:0070412	R-SMAD binding	Molecular Function	ENSGALG00000006491|ANKRD1	1	82	13	16410	0.0769	0.0630704	ns	0.12702	ns		0	ENSGALG00000006491|ANKRD1	1
GO:0050896	response to stimulus	Biological Process	ENSGALG00000009007|PCARE	1	82	13	16410	0.0769	0.0630704	ns	0.12702	ns	ENSGALG00000009007|PCARE	1		0
GO:0035035	histone acetyltransferase binding	Molecular Function	ENSGALG00000013568|NR4A3	1	82	13	16410	0.0769	0.0630704	ns	0.12702	ns		0	ENSGALG00000013568|NR4A3	1
GO:0007338	single fertilization	Biological Process	ENSGALG00000052523|ENSGALG00000052523	1	82	13	16410	0.0769	0.0630704	ns	0.12702	ns	ENSGALG00000052523|ENSGALG00000052523	1		0
GO:0017154	semaphorin receptor activity	Molecular Function	ENSGALG00000049056|ENSGALG00000049056	1	82	13	16410	0.0769	0.0630704	ns	0.12702	ns	ENSGALG00000049056|ENSGALG00000049056	1		0
GO:0005230	extracellular ligand-gated ion channel activity	Molecular Function	ENSGALG00000041042|GABRG3	1	82	13	16410	0.0769	0.0630704	ns	0.12702	ns		0	ENSGALG00000041042|GABRG3	1
GO:0009880	embryonic pattern specification	Biological Process	ENSGALG00000015845|RIPPLY2	1	82	13	16410	0.0769	0.0630704	ns	0.12702	ns	ENSGALG00000015845|RIPPLY2	1		0
GO:0010629	negative regulation of gene expression	Biological Process	ENSGALG00000028376|FGF19, ENSGALG00000006491|ANKRD1	2	82	82	16410	0.0244	0.0633755	ns	0.127191	ns	ENSGALG00000028376|FGF19	1	ENSGALG00000006491|ANKRD1	1
GO:0046326	positive regulation of glucose import	Biological Process	ENSGALG00000028376|FGF19	1	82	14	16410	0.0714	0.0677559	ns	0.132307	ns	ENSGALG00000028376|FGF19	1		0
GO:0001158	cis-regulatory region sequence-specific DNA binding	Molecular Function	ENSGALG00000029270|GATA3	1	82	14	16410	0.0714	0.0677559	ns	0.132307	ns	ENSGALG00000029270|GATA3	1		0
GO:2000114	regulation of establishment of cell polarity	Biological Process	ENSGALG00000029270|GATA3	1	82	14	16410	0.0714	0.0677559	ns	0.132307	ns	ENSGALG00000029270|GATA3	1		0
GO:0048247	lymphocyte chemotaxis	Biological Process	ENSGALG00000028256|CCL19	1	82	14	16410	0.0714	0.0677559	ns	0.132307	ns		0	ENSGALG00000028256|CCL19	1
GO:0030315	T-tubule	Cellular Component	ENSGALG00000020505|KCNJ11	1	82	14	16410	0.0714	0.0677559	ns	0.132307	ns	ENSGALG00000020505|KCNJ11	1		0
GO:0030247	polysaccharide binding	Molecular Function	ENSGALG00000005824|SUSD2	1	82	14	16410	0.0714	0.0677559	ns	0.132307	ns		0	ENSGALG00000005824|SUSD2	1
GO:0036342	post-anal tail morphogenesis	Biological Process	ENSGALG00000015845|RIPPLY2	1	82	14	16410	0.0714	0.0677559	ns	0.132307	ns	ENSGALG00000015845|RIPPLY2	1		0
GO:0005216	ion channel activity	Molecular Function	ENSGALG00000053055|ENSGALG00000053055	1	82	14	16410	0.0714	0.0677559	ns	0.132307	ns	ENSGALG00000053055|ENSGALG00000053055	1		0
GO:0071353	cellular response to interleukin-4	Biological Process	ENSGALG00000029270|GATA3	1	82	15	16410	0.0667	0.0724182	ns	0.139062	ns	ENSGALG00000029270|GATA3	1		0
GO:0030100	regulation of endocytosis	Biological Process	ENSGALG00000002802|PACSIN1	1	82	15	16410	0.0667	0.0724182	ns	0.139062	ns	ENSGALG00000002802|PACSIN1	1		0
GO:0006885	regulation of pH	Biological Process	ENSGALG00000006469|ATP12A	1	82	15	16410	0.0667	0.0724182	ns	0.139062	ns	ENSGALG00000006469|ATP12A	1		0
GO:1903507	negative regulation of nucleic acid-templated transcription	Biological Process	ENSGALG00000006491|ANKRD1	1	82	15	16410	0.0667	0.0724182	ns	0.139062	ns		0	ENSGALG00000006491|ANKRD1	1
GO:0006094	gluconeogenesis	Biological Process	ENSGALG00000049422|ATF3	1	82	15	16410	0.0667	0.0724182	ns	0.139062	ns		0	ENSGALG00000049422|ATF3	1
GO:0007411	axon guidance	Biological Process	ENSGALG00000029270|GATA3, ENSGALG00000013568|NR4A3	2	82	89	16410	0.0225	0.0730982	ns	0.139903	ns	ENSGALG00000029270|GATA3	1	ENSGALG00000013568|NR4A3	1
GO:0032720	negative regulation of tumor necrosis factor production	Biological Process	ENSGALG00000016600|POMC	1	82	16	16410	0.0625	0.0770576	ns	0.14603	ns		0	ENSGALG00000016600|POMC	1
GO:0002040	sprouting angiogenesis	Biological Process	ENSGALG00000031340|E2F7	1	82	16	16410	0.0625	0.0770576	ns	0.14603	ns	ENSGALG00000031340|E2F7	1		0
GO:2000134	negative regulation of G1/S transition of mitotic cell cycle	Biological Process	ENSGALG00000031340|E2F7	1	82	16	16410	0.0625	0.0770576	ns	0.14603	ns	ENSGALG00000031340|E2F7	1		0
GO:0008201	heparin binding	Molecular Function	ENSGALG00000016491|APOB, ENSGALG00000030652|ENSGALG00000030652	2	82	92	16410	0.0217	0.0774038	ns	0.146207	ns	ENSGALG00000030652|ENSGALG00000030652	1	ENSGALG00000016491|APOB	1
GO:0042803	protein homodimerization activity	Molecular Function	ENSGALG00000009690|CENPF, ENSGALG00000049422|ATF3, ENSGALG00000044935|ENSGALG00000044935, ENSGALG00000054797|ENSGALG00000054797, ENSGALG00000051027|ENSGALG00000051027	5	82	459	16410	0.0109	0.0796773	ns	0.146607	ns	ENSGALG00000009690|CENPF, ENSGALG00000044935|ENSGALG00000044935, ENSGALG00000054797|ENSGALG00000054797	3	ENSGALG00000049422|ATF3, ENSGALG00000051027|ENSGALG00000051027	2
GO:0008270	zinc ion binding	Molecular Function	ENSGALG00000012538|NR4A2, ENSGALG00000047355|ENSGALG00000047355, ENSGALG00000029270|GATA3, ENSGALG00000013568|NR4A3, ENSGALG00000052333|ENSGALG00000052333, ENSGALG00000024272|S100A12, ENSGALG00000046411|ENSGALG00000046411, ENSGALG00000035673|ADAM11	8	82	900	16410	0.0089	0.0800304	ns	0.146607	ns	ENSGALG00000047355|ENSGALG00000047355, ENSGALG00000029270|GATA3, ENSGALG00000052333|ENSGALG00000052333, ENSGALG00000046411|ENSGALG00000046411, ENSGALG00000035673|ADAM11	5	ENSGALG00000012538|NR4A2, ENSGALG00000013568|NR4A3, ENSGALG00000024272|S100A12	3
GO:0005104	fibroblast growth factor receptor binding	Molecular Function	ENSGALG00000028376|FGF19	1	82	17	16410	0.0588	0.081674	ns	0.146607	ns	ENSGALG00000028376|FGF19	1		0
GO:0010975	regulation of neuron projection development	Biological Process	ENSGALG00000029270|GATA3	1	82	17	16410	0.0588	0.081674	ns	0.146607	ns	ENSGALG00000029270|GATA3	1		0
GO:0045786	negative regulation of cell cycle	Biological Process	ENSGALG00000029270|GATA3	1	82	17	16410	0.0588	0.081674	ns	0.146607	ns	ENSGALG00000029270|GATA3	1		0
GO:0048565	digestive tract development	Biological Process	ENSGALG00000029270|GATA3	1	82	17	16410	0.0588	0.081674	ns	0.146607	ns	ENSGALG00000029270|GATA3	1		0
GO:2000352	negative regulation of endothelial cell apoptotic process	Biological Process	ENSGALG00000029270|GATA3	1	82	17	16410	0.0588	0.081674	ns	0.146607	ns	ENSGALG00000029270|GATA3	1		0
GO:0050714	positive regulation of protein secretion	Biological Process	ENSGALG00000006491|ANKRD1	1	82	17	16410	0.0588	0.081674	ns	0.146607	ns		0	ENSGALG00000006491|ANKRD1	1
GO:0045597	positive regulation of cell differentiation	Biological Process	ENSGALG00000027247|EOMES	1	82	17	16410	0.0588	0.081674	ns	0.146607	ns	ENSGALG00000027247|EOMES	1		0
GO:0034198	cellular response to amino acid starvation	Biological Process	ENSGALG00000049422|ATF3	1	82	17	16410	0.0588	0.081674	ns	0.146607	ns		0	ENSGALG00000049422|ATF3	1
GO:0090286	obsolete cytoskeletal anchoring at nuclear membrane	Biological Process	ENSGALG00000046657|ENSGALG00000046657	1	82	17	16410	0.0588	0.081674	ns	0.146607	ns	ENSGALG00000046657|ENSGALG00000046657	1		0
GO:0043552	positive regulation of phosphatidylinositol 3-kinase activity	Biological Process	ENSGALG00000028256|CCL19	1	82	17	16410	0.0588	0.081674	ns	0.146607	ns		0	ENSGALG00000028256|CCL19	1
GO:0005234	extracellularly glutamate-gated ion channel activity	Molecular Function	ENSGALG00000045754|ENSGALG00000045754	1	82	17	16410	0.0588	0.081674	ns	0.146607	ns	ENSGALG00000045754|ENSGALG00000045754	1		0
GO:0046676	negative regulation of insulin secretion	Biological Process	ENSGALG00000020505|KCNJ11	1	82	17	16410	0.0588	0.081674	ns	0.146607	ns	ENSGALG00000020505|KCNJ11	1		0
GO:0051290	protein heterotetramerization	Biological Process	ENSGALG00000016442|RRM2	1	82	17	16410	0.0588	0.081674	ns	0.146607	ns	ENSGALG00000016442|RRM2	1		0
GO:0060349	bone morphogenesis	Biological Process	ENSGALG00000015845|RIPPLY2	1	82	17	16410	0.0588	0.081674	ns	0.146607	ns	ENSGALG00000015845|RIPPLY2	1		0
GO:0048589	developmental growth	Biological Process	ENSGALG00000029270|GATA3	1	82	18	16410	0.0556	0.0862676	ns	0.151558	ns	ENSGALG00000029270|GATA3	1		0
GO:0071363	cellular response to growth factor stimulus	Biological Process	ENSGALG00000006491|ANKRD1	1	82	18	16410	0.0556	0.0862676	ns	0.151558	ns		0	ENSGALG00000006491|ANKRD1	1
GO:0042542	response to hydrogen peroxide	Biological Process	ENSGALG00000013568|NR4A3	1	82	18	16410	0.0556	0.0862676	ns	0.151558	ns		0	ENSGALG00000013568|NR4A3	1
GO:0060612	adipose tissue development	Biological Process	ENSGALG00000052523|ENSGALG00000052523	1	82	18	16410	0.0556	0.0862676	ns	0.151558	ns	ENSGALG00000052523|ENSGALG00000052523	1		0
GO:0030506	ankyrin binding	Molecular Function	ENSGALG00000020505|KCNJ11	1	82	18	16410	0.0556	0.0862676	ns	0.151558	ns	ENSGALG00000020505|KCNJ11	1		0
GO:0007214	gamma-aminobutyric acid signaling pathway	Biological Process	ENSGALG00000041042|GABRG3	1	82	18	16410	0.0556	0.0862676	ns	0.151558	ns		0	ENSGALG00000041042|GABRG3	1
GO:1902711	GABA-A receptor complex	Cellular Component	ENSGALG00000041042|GABRG3	1	82	18	16410	0.0556	0.0862676	ns	0.151558	ns		0	ENSGALG00000041042|GABRG3	1
GO:0007507	heart development	Biological Process	ENSGALG00000028376|FGF19, ENSGALG00000029270|GATA3	2	82	99	16410	0.0202	0.0877496	ns	0.153695	ns	ENSGALG00000028376|FGF19, ENSGALG00000029270|GATA3	2		0
GO:0048661	positive regulation of smooth muscle cell proliferation	Biological Process	ENSGALG00000013568|NR4A3	1	82	19	16410	0.0526	0.0908385	ns	0.1558	ns		0	ENSGALG00000013568|NR4A3	1
GO:0016032	viral process	Biological Process	ENSGALG00000052333|ENSGALG00000052333	1	82	19	16410	0.0526	0.0908385	ns	0.1558	ns	ENSGALG00000052333|ENSGALG00000052333	1		0
GO:0006998	nuclear envelope organization	Biological Process	ENSGALG00000046657|ENSGALG00000046657	1	82	19	16410	0.0526	0.0908385	ns	0.1558	ns	ENSGALG00000046657|ENSGALG00000046657	1		0
GO:0006936	muscle contraction	Biological Process	ENSGALG00000012783|MYBPC1	1	82	19	16410	0.0526	0.0908385	ns	0.1558	ns	ENSGALG00000012783|MYBPC1	1		0
GO:0002548	monocyte chemotaxis	Biological Process	ENSGALG00000028256|CCL19	1	82	19	16410	0.0526	0.0908385	ns	0.1558	ns		0	ENSGALG00000028256|CCL19	1
GO:0004890	GABA-A receptor activity	Molecular Function	ENSGALG00000041042|GABRG3	1	82	19	16410	0.0526	0.0908385	ns	0.1558	ns		0	ENSGALG00000041042|GABRG3	1
GO:0034707	chloride channel complex	Cellular Component	ENSGALG00000041042|GABRG3	1	82	19	16410	0.0526	0.0908385	ns	0.1558	ns		0	ENSGALG00000041042|GABRG3	1
GO:0070374	positive regulation of ERK1 and ERK2 cascade	Biological Process	ENSGALG00000028376|FGF19, ENSGALG00000028256|CCL19	2	82	103	16410	0.0194	0.0938375	ns	0.159807	ns	ENSGALG00000028376|FGF19	1	ENSGALG00000028256|CCL19	1
GO:0003281	ventricular septum development	Biological Process	ENSGALG00000029270|GATA3	1	82	20	16410	0.05	0.0953868	ns	0.159807	ns	ENSGALG00000029270|GATA3	1		0
GO:0014065	phosphatidylinositol 3-kinase signaling	Biological Process	ENSGALG00000029270|GATA3	1	82	20	16410	0.05	0.0953868	ns	0.159807	ns	ENSGALG00000029270|GATA3	1		0
GO:0030534	adult behavior	Biological Process	ENSGALG00000013568|NR4A3	1	82	20	16410	0.05	0.0953868	ns	0.159807	ns		0	ENSGALG00000013568|NR4A3	1
GO:0000278	mitotic cell cycle	Biological Process	ENSGALG00000009690|CENPF	1	82	20	16410	0.05	0.0953868	ns	0.159807	ns	ENSGALG00000009690|CENPF	1		0
GO:0035235	ionotropic glutamate receptor signaling pathway	Biological Process	ENSGALG00000045754|ENSGALG00000045754	1	82	20	16410	0.05	0.0953868	ns	0.159807	ns	ENSGALG00000045754|ENSGALG00000045754	1		0
GO:0004497	monooxygenase activity	Molecular Function	ENSGALG00000040754|CYP1C1	1	82	20	16410	0.05	0.0953868	ns	0.159807	ns		0	ENSGALG00000040754|CYP1C1	1
GO:0050770	regulation of axonogenesis	Biological Process	ENSGALG00000030652|ENSGALG00000030652	1	82	20	16410	0.05	0.0953868	ns	0.159807	ns	ENSGALG00000030652|ENSGALG00000030652	1		0
GO:0002088	lens development in camera-type eye	Biological Process	ENSGALG00000029270|GATA3	1	82	21	16410	0.0476	0.0999126	ns	0.165947	ns	ENSGALG00000029270|GATA3	1		0
GO:0033344	cholesterol efflux	Biological Process	ENSGALG00000016491|APOB	1	82	21	16410	0.0476	0.0999126	ns	0.165947	ns		0	ENSGALG00000016491|APOB	1
GO:0012506	vesicle membrane	Cellular Component	ENSGALG00000050756|ENSGALG00000050756	1	82	21	16410	0.0476	0.0999126	ns	0.165947	ns	ENSGALG00000050756|ENSGALG00000050756	1		0
GO:0003682	chromatin binding	Molecular Function	ENSGALG00000029270|GATA3, ENSGALG00000027247|EOMES, ENSGALG00000040529|DLX3	3	82	225	16410	0.0133	0.102822	ns	0.17029	ns	ENSGALG00000029270|GATA3, ENSGALG00000027247|EOMES, ENSGALG00000040529|DLX3	3		0
GO:0048469	cell maturation	Biological Process	ENSGALG00000029270|GATA3	1	82	22	16410	0.0455	0.104416	ns	0.17097	ns	ENSGALG00000029270|GATA3	1		0
GO:0008009	chemokine activity	Molecular Function	ENSGALG00000028256|CCL19	1	82	22	16410	0.0455	0.104416	ns	0.17097	ns		0	ENSGALG00000028256|CCL19	1
GO:0040007	growth	Biological Process	ENSGALG00000047578|SELENOP1	1	82	22	16410	0.0455	0.104416	ns	0.17097	ns	ENSGALG00000047578|SELENOP1	1		0
GO:0008045	motor neuron axon guidance	Biological Process	ENSGALG00000049056|ENSGALG00000049056	1	82	22	16410	0.0455	0.104416	ns	0.17097	ns	ENSGALG00000049056|ENSGALG00000049056	1		0
GO:0030218	erythrocyte differentiation	Biological Process	ENSGALG00000029270|GATA3	1	82	23	16410	0.0435	0.108897	ns	0.175817	ns	ENSGALG00000029270|GATA3	1		0
GO:0043627	response to estrogen	Biological Process	ENSGALG00000029270|GATA3	1	82	23	16410	0.0435	0.108897	ns	0.175817	ns	ENSGALG00000029270|GATA3	1		0
GO:0001568	blood vessel development	Biological Process	ENSGALG00000040529|DLX3	1	82	23	16410	0.0435	0.108897	ns	0.175817	ns	ENSGALG00000040529|DLX3	1		0
GO:0030168	platelet activation	Biological Process	ENSGALG00000009262|FGB	1	82	23	16410	0.0435	0.108897	ns	0.175817	ns	ENSGALG00000009262|FGB	1		0
GO:0007189	adenylate cyclase-activating G protein-coupled receptor signaling pathway	Biological Process	ENSGALG00000032978|UCN3	1	82	23	16410	0.0435	0.108897	ns	0.175817	ns		0	ENSGALG00000032978|UCN3	1
GO:0045211	postsynaptic membrane	Cellular Component	ENSGALG00000045754|ENSGALG00000045754, ENSGALG00000041042|GABRG3	2	82	113	16410	0.0177	0.109563	ns	0.176399	ns	ENSGALG00000045754|ENSGALG00000045754	1	ENSGALG00000041042|GABRG3	1
GO:0071260	cellular response to mechanical stimulus	Biological Process	ENSGALG00000006491|ANKRD1	1	82	24	16410	0.0417	0.113356	ns	0.181496	ns		0	ENSGALG00000006491|ANKRD1	1
GO:0071346	cellular response to interferon-gamma	Biological Process	ENSGALG00000028256|CCL19	1	82	24	16410	0.0417	0.113356	ns	0.181496	ns		0	ENSGALG00000028256|CCL19	1
GO:0070888	E-box binding	Molecular Function	ENSGALG00000029270|GATA3	1	82	25	16410	0.04	0.117793	ns	0.185516	ns	ENSGALG00000029270|GATA3	1		0
GO:0071560	cellular response to transforming growth factor beta stimulus	Biological Process	ENSGALG00000006491|ANKRD1	1	82	25	16410	0.04	0.117793	ns	0.185516	ns		0	ENSGALG00000006491|ANKRD1	1
GO:0008203	cholesterol metabolic process	Biological Process	ENSGALG00000016491|APOB	1	82	25	16410	0.04	0.117793	ns	0.185516	ns		0	ENSGALG00000016491|APOB	1
GO:0043312	neutrophil degranulation	Biological Process	ENSGALG00000052333|ENSGALG00000052333	1	82	25	16410	0.04	0.117793	ns	0.185516	ns	ENSGALG00000052333|ENSGALG00000052333	1		0
GO:0045860	positive regulation of protein kinase activity	Biological Process	ENSGALG00000028256|CCL19	1	82	25	16410	0.04	0.117793	ns	0.185516	ns		0	ENSGALG00000028256|CCL19	1
GO:0051059	NF-kappaB binding	Molecular Function	ENSGALG00000050756|ENSGALG00000050756	1	82	25	16410	0.04	0.117793	ns	0.185516	ns	ENSGALG00000050756|ENSGALG00000050756	1		0
GO:0010595	positive regulation of endothelial cell migration	Biological Process	ENSGALG00000029270|GATA3	1	82	26	16410	0.0385	0.122208	ns	0.189374	ns	ENSGALG00000029270|GATA3	1		0
GO:0048538	thymus development	Biological Process	ENSGALG00000029270|GATA3	1	82	26	16410	0.0385	0.122208	ns	0.189374	ns	ENSGALG00000029270|GATA3	1		0
GO:0007519	skeletal muscle tissue development	Biological Process	ENSGALG00000006491|ANKRD1	1	82	26	16410	0.0385	0.122208	ns	0.189374	ns		0	ENSGALG00000006491|ANKRD1	1
GO:0035690	cellular response to xenobiotic stimulus	Biological Process	ENSGALG00000006491|ANKRD1	1	82	26	16410	0.0385	0.122208	ns	0.189374	ns		0	ENSGALG00000006491|ANKRD1	1
GO:0001102	RNA polymerase II-specific DNA-binding transcription factor binding	Molecular Function	ENSGALG00000027247|EOMES	1	82	26	16410	0.0385	0.122208	ns	0.189374	ns	ENSGALG00000027247|EOMES	1		0
GO:0009566	fertilization	Biological Process	ENSGALG00000016491|APOB	1	82	26	16410	0.0385	0.122208	ns	0.189374	ns		0	ENSGALG00000016491|APOB	1
GO:0015991	proton transmembrane transport	Biological Process	ENSGALG00000006469|ATP12A	1	82	27	16410	0.037	0.126602	ns	0.195657	ns	ENSGALG00000006469|ATP12A	1		0
GO:0006959	humoral immune response	Biological Process	ENSGALG00000029270|GATA3	1	82	28	16410	0.0357	0.130973	ns	0.200802	ns	ENSGALG00000029270|GATA3	1		0
GO:0048812	neuron projection morphogenesis	Biological Process	ENSGALG00000002802|PACSIN1	1	82	28	16410	0.0357	0.130973	ns	0.200802	ns	ENSGALG00000002802|PACSIN1	1		0
GO:0008237	metallopeptidase activity	Molecular Function	ENSGALG00000035673|ADAM11	1	82	28	16410	0.0357	0.130973	ns	0.200802	ns	ENSGALG00000035673|ADAM11	1		0
GO:0034599	cellular response to oxidative stress	Biological Process	ENSGALG00000012538|NR4A2	1	82	29	16410	0.0345	0.135323	ns	0.204756	ns		0	ENSGALG00000012538|NR4A2	1
GO:0009967	positive regulation of signal transduction	Biological Process	ENSGALG00000029270|GATA3	1	82	29	16410	0.0345	0.135323	ns	0.204756	ns	ENSGALG00000029270|GATA3	1		0
GO:0021766	hippocampus development	Biological Process	ENSGALG00000013568|NR4A3	1	82	29	16410	0.0345	0.135323	ns	0.204756	ns		0	ENSGALG00000013568|NR4A3	1
GO:0030317	flagellated sperm motility	Biological Process	ENSGALG00000016491|APOB	1	82	29	16410	0.0345	0.135323	ns	0.204756	ns		0	ENSGALG00000016491|APOB	1
GO:0005254	chloride channel activity	Molecular Function	ENSGALG00000041042|GABRG3	1	82	29	16410	0.0345	0.135323	ns	0.204756	ns		0	ENSGALG00000041042|GABRG3	1
GO:0043085	positive regulation of catalytic activity	Biological Process	ENSGALG00000012538|NR4A2	1	82	30	16410	0.0333	0.139651	ns	0.209115	ns		0	ENSGALG00000012538|NR4A2	1
GO:0045599	negative regulation of fat cell differentiation	Biological Process	ENSGALG00000029270|GATA3	1	82	30	16410	0.0333	0.139651	ns	0.209115	ns	ENSGALG00000029270|GATA3	1		0
GO:0050727	regulation of inflammatory response	Biological Process	ENSGALG00000024272|S100A12	1	82	30	16410	0.0333	0.139651	ns	0.209115	ns		0	ENSGALG00000024272|S100A12	1
GO:0032508	DNA duplex unwinding	Biological Process	ENSGALG00000009032|PIF1	1	82	30	16410	0.0333	0.139651	ns	0.209115	ns	ENSGALG00000009032|PIF1	1		0
GO:0032587	ruffle membrane	Cellular Component	ENSGALG00000002802|PACSIN1	1	82	31	16410	0.0323	0.143958	ns	0.211725	ns	ENSGALG00000002802|PACSIN1	1		0
GO:0019827	stem cell population maintenance	Biological Process	ENSGALG00000027247|EOMES	1	82	31	16410	0.0323	0.143958	ns	0.211725	ns	ENSGALG00000027247|EOMES	1		0
GO:0006869	lipid transport	Biological Process	ENSGALG00000039354|VTG1	1	82	31	16410	0.0323	0.143958	ns	0.211725	ns		0	ENSGALG00000039354|VTG1	1
GO:0030968	endoplasmic reticulum unfolded protein response	Biological Process	ENSGALG00000049422|ATF3	1	82	31	16410	0.0323	0.143958	ns	0.211725	ns		0	ENSGALG00000049422|ATF3	1
GO:0043086	negative regulation of catalytic activity	Biological Process	ENSGALG00000015134|APOV1	1	82	31	16410	0.0323	0.143958	ns	0.211725	ns		0	ENSGALG00000015134|APOV1	1
GO:0008217	regulation of blood pressure	Biological Process	ENSGALG00000016600|POMC	1	82	31	16410	0.0323	0.143958	ns	0.211725	ns		0	ENSGALG00000016600|POMC	1
GO:0001047	core promoter sequence-specific DNA binding	Molecular Function	ENSGALG00000031340|E2F7	1	82	31	16410	0.0323	0.143958	ns	0.211725	ns	ENSGALG00000031340|E2F7	1		0
GO:0007156	homophilic cell adhesion via plasma membrane adhesion molecules	Biological Process	ENSGALG00000009719|PCDH10, ENSGALG00000036258|PCDH8	2	82	136	16410	0.0147	0.147992	ns	0.214213	ns	ENSGALG00000009719|PCDH10, ENSGALG00000036258|PCDH8	2		0
GO:0050679	positive regulation of epithelial cell proliferation	Biological Process	ENSGALG00000013568|NR4A3	1	82	32	16410	0.0312	0.148244	ns	0.214213	ns		0	ENSGALG00000013568|NR4A3	1
GO:0030674	protein-macromolecule adaptor activity	Molecular Function	ENSGALG00000009262|FGB	1	82	32	16410	0.0312	0.148244	ns	0.214213	ns	ENSGALG00000009262|FGB	1		0
GO:0030593	neutrophil chemotaxis	Biological Process	ENSGALG00000028256|CCL19	1	82	32	16410	0.0312	0.148244	ns	0.214213	ns		0	ENSGALG00000028256|CCL19	1
GO:0051603	proteolysis involved in cellular protein catabolic process	Biological Process	ENSGALG00000047941|ENSGALG00000047941	1	82	32	16410	0.0312	0.148244	ns	0.214213	ns	ENSGALG00000047941|ENSGALG00000047941	1		0
GO:0002377	immunoglobulin production	Biological Process	ENSGALG00000047506|ENSGALG00000047506	1	82	32	16410	0.0312	0.148244	ns	0.214213	ns	ENSGALG00000047506|ENSGALG00000047506	1		0
GO:0006816	calcium ion transport	Biological Process	ENSGALG00000053055|ENSGALG00000053055	1	82	32	16410	0.0312	0.148244	ns	0.214213	ns	ENSGALG00000053055|ENSGALG00000053055	1		0
GO:0008092	cytoskeletal protein binding	Molecular Function	ENSGALG00000002802|PACSIN1	1	82	33	16410	0.0303	0.152509	ns	0.218193	ns	ENSGALG00000002802|PACSIN1	1		0
GO:0006006	glucose metabolic process	Biological Process	ENSGALG00000020505|KCNJ11	1	82	33	16410	0.0303	0.152509	ns	0.218193	ns	ENSGALG00000020505|KCNJ11	1		0
GO:0001503	ossification	Biological Process	ENSGALG00000015845|RIPPLY2	1	82	33	16410	0.0303	0.152509	ns	0.218193	ns	ENSGALG00000015845|RIPPLY2	1		0
GO:0001227	DNA-binding transcription repressor activity, RNA polymerase II-specific	Molecular Function	ENSGALG00000031340|E2F7	1	82	33	16410	0.0303	0.152509	ns	0.218193	ns	ENSGALG00000031340|E2F7	1		0
GO:0010628	positive regulation of gene expression	Biological Process	ENSGALG00000006491|ANKRD1, ENSGALG00000016491|APOB	2	82	140	16410	0.0143	0.154935	ns	0.220444	ns		0	ENSGALG00000006491|ANKRD1, ENSGALG00000016491|APOB	2
GO:0008017	microtubule binding	Molecular Function	ENSGALG00000001727|LZTS1, ENSGALG00000024272|S100A12	2	82	141	16410	0.0142	0.15668	ns	0.220444	ns	ENSGALG00000001727|LZTS1	1	ENSGALG00000024272|S100A12	1
GO:0008543	fibroblast growth factor receptor signaling pathway	Biological Process	ENSGALG00000028376|FGF19	1	82	34	16410	0.0294	0.156752	ns	0.220444	ns	ENSGALG00000028376|FGF19	1		0
GO:0006310	DNA recombination	Biological Process	ENSGALG00000047355|ENSGALG00000047355	1	82	34	16410	0.0294	0.156752	ns	0.220444	ns	ENSGALG00000047355|ENSGALG00000047355	1		0
GO:0009887	animal organ morphogenesis	Biological Process	ENSGALG00000029270|GATA3	1	82	34	16410	0.0294	0.156752	ns	0.220444	ns	ENSGALG00000029270|GATA3	1		0
GO:0070098	chemokine-mediated signaling pathway	Biological Process	ENSGALG00000028256|CCL19	1	82	34	16410	0.0294	0.156752	ns	0.220444	ns		0	ENSGALG00000028256|CCL19	1
GO:0004197	cysteine-type endopeptidase activity	Molecular Function	ENSGALG00000047941|ENSGALG00000047941	1	82	34	16410	0.0294	0.156752	ns	0.220444	ns	ENSGALG00000047941|ENSGALG00000047941	1		0
GO:0050829	defense response to Gram-negative bacterium	Biological Process	ENSGALG00000016667|AvBD10	1	82	35	16410	0.0286	0.160974	ns	0.224742	ns	ENSGALG00000016667|AvBD10	1		0
GO:0070373	negative regulation of ERK1 and ERK2 cascade	Biological Process	ENSGALG00000049422|ATF3	1	82	35	16410	0.0286	0.160974	ns	0.224742	ns		0	ENSGALG00000049422|ATF3	1
GO:0007368	determination of left/right symmetry	Biological Process	ENSGALG00000015845|RIPPLY2	1	82	35	16410	0.0286	0.160974	ns	0.224742	ns	ENSGALG00000015845|RIPPLY2	1		0
GO:0006338	chromatin remodeling	Biological Process	ENSGALG00000029270|GATA3, ENSGALG00000047964|ENSGALG00000047964	2	82	145	16410	0.0138	0.1637	ns	0.227996	ns	ENSGALG00000029270|GATA3, ENSGALG00000047964|ENSGALG00000047964	2		0
GO:0045165	cell fate commitment	Biological Process	ENSGALG00000029270|GATA3	1	82	36	16410	0.0278	0.165176	ns	0.228401	ns	ENSGALG00000029270|GATA3	1		0
GO:0001750	photoreceptor outer segment	Cellular Component	ENSGALG00000009007|PCARE	1	82	36	16410	0.0278	0.165176	ns	0.228401	ns	ENSGALG00000009007|PCARE	1		0
GO:0005262	calcium channel activity	Molecular Function	ENSGALG00000053055|ENSGALG00000053055	1	82	36	16410	0.0278	0.165176	ns	0.228401	ns	ENSGALG00000053055|ENSGALG00000053055	1		0
GO:0030141	secretory granule	Cellular Component	ENSGALG00000016600|POMC	1	82	37	16410	0.027	0.169357	ns	0.233067	ns		0	ENSGALG00000016600|POMC	1
GO:0006811	ion transport	Biological Process	ENSGALG00000053055|ENSGALG00000053055	1	82	37	16410	0.027	0.169357	ns	0.233067	ns	ENSGALG00000053055|ENSGALG00000053055	1		0
GO:0008584	male gonad development	Biological Process	ENSGALG00000029270|GATA3	1	82	38	16410	0.0263	0.173517	ns	0.237099	ns	ENSGALG00000029270|GATA3	1		0
GO:0042472	inner ear morphogenesis	Biological Process	ENSGALG00000029270|GATA3	1	82	38	16410	0.0263	0.173517	ns	0.237099	ns	ENSGALG00000029270|GATA3	1		0
GO:0050830	defense response to Gram-positive bacterium	Biological Process	ENSGALG00000016667|AvBD10	1	82	38	16410	0.0263	0.173517	ns	0.237099	ns	ENSGALG00000016667|AvBD10	1		0
GO:0033132	negative regulation of glucokinase activity	Biological Process	ENSGALG00000048911|ENSGALG00000048911	1	82	39	16410	0.0256	0.177656	ns	0.240481	ns	ENSGALG00000048911|ENSGALG00000048911	1		0
GO:0001046	core promoter sequence-specific DNA binding	Molecular Function	ENSGALG00000013568|NR4A3	1	82	39	16410	0.0256	0.177656	ns	0.240481	ns		0	ENSGALG00000013568|NR4A3	1
GO:0050885	neuromuscular process controlling balance	Biological Process	ENSGALG00000013568|NR4A3	1	82	39	16410	0.0256	0.177656	ns	0.240481	ns		0	ENSGALG00000013568|NR4A3	1
GO:0042632	cholesterol homeostasis	Biological Process	ENSGALG00000016491|APOB	1	82	39	16410	0.0256	0.177656	ns	0.240481	ns		0	ENSGALG00000016491|APOB	1
GO:0048468	cell development	Biological Process	ENSGALG00000029270|GATA3	1	82	40	16410	0.025	0.181775	ns	0.244909	ns	ENSGALG00000029270|GATA3	1		0
GO:0050728	negative regulation of inflammatory response	Biological Process	ENSGALG00000029270|GATA3	1	82	40	16410	0.025	0.181775	ns	0.244909	ns	ENSGALG00000029270|GATA3	1		0
GO:0043231	intracellular membrane-bounded organelle	Cellular Component	ENSGALG00000006469|ATP12A, ENSGALG00000040754|CYP1C1	2	82	157	16410	0.0127	0.185076	ns	0.248777	ns	ENSGALG00000006469|ATP12A	1	ENSGALG00000040754|CYP1C1	1
GO:0001755	neural crest cell migration	Biological Process	ENSGALG00000028376|FGF19	1	82	41	16410	0.0244	0.185874	ns	0.249269	ns	ENSGALG00000028376|FGF19	1		0
GO:0050852	T cell receptor signaling pathway	Biological Process	ENSGALG00000029270|GATA3	1	82	42	16410	0.0238	0.189952	ns	0.252978	ns	ENSGALG00000029270|GATA3	1		0
GO:0030855	epithelial cell differentiation	Biological Process	ENSGALG00000050756|ENSGALG00000050756	1	82	42	16410	0.0238	0.189952	ns	0.252978	ns	ENSGALG00000050756|ENSGALG00000050756	1		0
GO:0032088	negative regulation of NF-kappaB transcription factor activity	Biological Process	ENSGALG00000050756|ENSGALG00000050756	1	82	42	16410	0.0238	0.189952	ns	0.252978	ns	ENSGALG00000050756|ENSGALG00000050756	1		0
GO:0003924	GTPase activity	Molecular Function	ENSGALG00000044935|ENSGALG00000044935, ENSGALG00000051027|ENSGALG00000051027	2	82	160	16410	0.0125	0.190484	ns	0.253103	ns	ENSGALG00000044935|ENSGALG00000044935	1	ENSGALG00000051027|ENSGALG00000051027	1
GO:0042742	defense response to bacterium	Biological Process	ENSGALG00000019846|AvBD11	1	82	44	16410	0.0227	0.198048	ns	0.262551	ns	ENSGALG00000019846|AvBD11	1		0
GO:0071222	cellular response to lipopolysaccharide	Biological Process	ENSGALG00000006491|ANKRD1	1	82	46	16410	0.0217	0.206065	ns	0.272552	ns		0	ENSGALG00000006491|ANKRD1	1
GO:0006955	immune response	Biological Process	ENSGALG00000005824|SUSD2, ENSGALG00000047506|ENSGALG00000047506	2	82	170	16410	0.0118	0.208657	ns	0.275295	ns	ENSGALG00000047506|ENSGALG00000047506	1	ENSGALG00000005824|SUSD2	1
GO:0005886	plasma membrane	Cellular Component	ENSGALG00000009719|PCDH10, ENSGALG00000016491|APOB, ENSGALG00000052333|ENSGALG00000052333, ENSGALG00000033535|RGS16, ENSGALG00000005824|SUSD2, ENSGALG00000041042|GABRG3, ENSGALG00000050756|ENSGALG00000050756, ENSGALG00000036258|PCDH8, ENSGALG00000035673|ADAM11, ENSGALG00000053055|ENSGALG00000053055	10	82	1492	16410	0.0067	0.209441	ns	0.275295	ns	ENSGALG00000009719|PCDH10, ENSGALG00000052333|ENSGALG00000052333, ENSGALG00000050756|ENSGALG00000050756, ENSGALG00000036258|PCDH8, ENSGALG00000035673|ADAM11, ENSGALG00000053055|ENSGALG00000053055	6	ENSGALG00000016491|APOB, ENSGALG00000033535|RGS16, ENSGALG00000005824|SUSD2, ENSGALG00000041042|GABRG3	4
GO:1903955	positive regulation of protein targeting to mitochondrion	Biological Process	ENSGALG00000012783|MYBPC1	1	82	47	16410	0.0213	0.210043	ns	0.275295	ns	ENSGALG00000012783|MYBPC1	1		0
GO:0008076	voltage-gated potassium channel complex	Cellular Component	ENSGALG00000020505|KCNJ11	1	82	47	16410	0.0213	0.210043	ns	0.275295	ns	ENSGALG00000020505|KCNJ11	1		0
GO:0005930	axoneme	Cellular Component	ENSGALG00000009690|CENPF	1	82	48	16410	0.0208	0.214002	ns	0.279849	ns	ENSGALG00000009690|CENPF	1		0
GO:0005875	microtubule associated complex	Cellular Component	ENSGALG00000048911|ENSGALG00000048911	1	82	49	16410	0.0204	0.217941	ns	0.283716	ns	ENSGALG00000048911|ENSGALG00000048911	1		0
GO:0030334	regulation of cell migration	Biological Process	ENSGALG00000049056|ENSGALG00000049056	1	82	49	16410	0.0204	0.217941	ns	0.283716	ns	ENSGALG00000049056|ENSGALG00000049056	1		0
GO:0008285	negative regulation of cell population proliferation	Biological Process	ENSGALG00000029270|GATA3, ENSGALG00000031340|E2F7	2	82	177	16410	0.0113	0.221486	ns	0.28688	ns	ENSGALG00000029270|GATA3, ENSGALG00000031340|E2F7	2		0
GO:0001666	response to hypoxia	Biological Process	ENSGALG00000012538|NR4A2	1	82	50	16410	0.02	0.221861	ns	0.28688	ns		0	ENSGALG00000012538|NR4A2	1
GO:0042391	regulation of membrane potential	Biological Process	ENSGALG00000020505|KCNJ11	1	82	50	16410	0.02	0.221861	ns	0.28688	ns	ENSGALG00000020505|KCNJ11	1		0
GO:0002039	p53 binding	Molecular Function	ENSGALG00000006491|ANKRD1	1	82	51	16410	0.0196	0.225761	ns	0.290623	ns		0	ENSGALG00000006491|ANKRD1	1
GO:0048306	calcium-dependent protein binding	Molecular Function	ENSGALG00000050756|ENSGALG00000050756	1	82	51	16410	0.0196	0.225761	ns	0.290623	ns	ENSGALG00000050756|ENSGALG00000050756	1		0
GO:0007015	actin filament organization	Biological Process	ENSGALG00000002802|PACSIN1	1	82	52	16410	0.0192	0.229642	ns	0.293009	ns	ENSGALG00000002802|PACSIN1	1		0
GO:0006607	NLS-bearing protein import into nucleus	Biological Process	ENSGALG00000048911|ENSGALG00000048911	1	82	52	16410	0.0192	0.229642	ns	0.293009	ns	ENSGALG00000048911|ENSGALG00000048911	1		0
GO:0005544	calcium-dependent phospholipid binding	Molecular Function	ENSGALG00000050756|ENSGALG00000050756	1	82	52	16410	0.0192	0.229642	ns	0.293009	ns	ENSGALG00000050756|ENSGALG00000050756	1		0
GO:0006887	exocytosis	Biological Process	ENSGALG00000050756|ENSGALG00000050756	1	82	52	16410	0.0192	0.229642	ns	0.293009	ns	ENSGALG00000050756|ENSGALG00000050756	1		0
GO:0006874	cellular calcium ion homeostasis	Biological Process	ENSGALG00000053055|ENSGALG00000053055	1	82	54	16410	0.0185	0.237346	ns	0.302172	ns	ENSGALG00000053055|ENSGALG00000053055	1		0
GO:0004748	ribonucleoside-diphosphate reductase activity, thioredoxin disulfide as acceptor	Molecular Function	ENSGALG00000016442|RRM2	1	82	55	16410	0.0182	0.24117	ns	0.304358	ns	ENSGALG00000016442|RRM2	1		0
GO:0005971	ribonucleoside-diphosphate reductase complex	Cellular Component	ENSGALG00000016442|RRM2	1	82	55	16410	0.0182	0.24117	ns	0.304358	ns	ENSGALG00000016442|RRM2	1		0
GO:0009263	deoxyribonucleotide biosynthetic process	Biological Process	ENSGALG00000016442|RRM2	1	82	55	16410	0.0182	0.24117	ns	0.304358	ns	ENSGALG00000016442|RRM2	1		0
GO:0006260	DNA replication	Biological Process	ENSGALG00000009032|PIF1	1	82	55	16410	0.0182	0.24117	ns	0.304358	ns	ENSGALG00000009032|PIF1	1		0
GO:0045892	negative regulation of transcription, DNA-templated	Biological Process	ENSGALG00000029270|GATA3, ENSGALG00000009690|CENPF	2	82	188	16410	0.0106	0.241771	ns	0.304453	ns	ENSGALG00000029270|GATA3, ENSGALG00000009690|CENPF	2		0
GO:0016363	nuclear matrix	Cellular Component	ENSGALG00000009690|CENPF	1	82	56	16410	0.0179	0.244974	ns	0.307148	ns	ENSGALG00000009690|CENPF	1		0
GO:0007229	integrin-mediated signaling pathway	Biological Process	ENSGALG00000035673|ADAM11	1	82	56	16410	0.0179	0.244974	ns	0.307148	ns	ENSGALG00000035673|ADAM11	1		0
GO:0008536	small GTPase binding	Molecular Function	ENSGALG00000048911|ENSGALG00000048911	1	82	57	16410	0.0175	0.24876	ns	0.309211	ns	ENSGALG00000048911|ENSGALG00000048911	1		0
GO:0016925	protein sumoylation	Biological Process	ENSGALG00000048911|ENSGALG00000048911	1	82	57	16410	0.0175	0.24876	ns	0.309211	ns	ENSGALG00000048911|ENSGALG00000048911	1		0
GO:0000776	kinetochore	Cellular Component	ENSGALG00000009690|CENPF	1	82	57	16410	0.0175	0.24876	ns	0.309211	ns	ENSGALG00000009690|CENPF	1		0
GO:0000922	spindle pole	Cellular Component	ENSGALG00000009690|CENPF	1	82	57	16410	0.0175	0.24876	ns	0.309211	ns	ENSGALG00000009690|CENPF	1		0
GO:1902476	chloride transmembrane transport	Biological Process	ENSGALG00000041042|GABRG3	1	82	59	16410	0.0169	0.256275	ns	0.317189	ns		0	ENSGALG00000041042|GABRG3	1
GO:0005178	integrin binding	Molecular Function	ENSGALG00000035673|ADAM11	1	82	59	16410	0.0169	0.256275	ns	0.317189	ns	ENSGALG00000035673|ADAM11	1		0
GO:0007267	cell-cell signaling	Biological Process	ENSGALG00000016600|POMC	1	82	60	16410	0.0167	0.260005	ns	0.321117	ns		0	ENSGALG00000016600|POMC	1
GO:0006629	lipid metabolic process	Biological Process	ENSGALG00000015134|APOV1	1	82	61	16410	0.0164	0.263716	ns	0.325006	ns		0	ENSGALG00000015134|APOV1	1
GO:0001228	DNA-binding transcription activator activity, RNA polymerase II-specific	Molecular Function	ENSGALG00000029270|GATA3	1	82	62	16410	0.0161	0.267409	ns	0.328158	ns	ENSGALG00000029270|GATA3	1		0
GO:0007409	axonogenesis	Biological Process	ENSGALG00000000639|LRRN2	1	82	62	16410	0.0161	0.267409	ns	0.328158	ns	ENSGALG00000000639|LRRN2	1		0
GO:0007626	locomotory behavior	Biological Process	ENSGALG00000047578|SELENOP1	1	82	64	16410	0.0156	0.27474	ns	0.33644	ns	ENSGALG00000047578|SELENOP1	1		0
GO:0010468	regulation of gene expression	Biological Process	ENSGALG00000052523|ENSGALG00000052523	1	82	65	16410	0.0154	0.278378	ns	0.340175	ns	ENSGALG00000052523|ENSGALG00000052523	1		0
GO:0042826	histone deacetylase binding	Molecular Function	ENSGALG00000006491|ANKRD1	1	82	66	16410	0.0152	0.281999	ns	0.343872	ns		0	ENSGALG00000006491|ANKRD1	1
GO:0030054	cell junction	Cellular Component	ENSGALG00000045754|ENSGALG00000045754, ENSGALG00000041042|GABRG3	2	82	211	16410	0.0095	0.284391	ns	0.346059	ns	ENSGALG00000045754|ENSGALG00000045754	1	ENSGALG00000041042|GABRG3	1
GO:0051726	regulation of cell cycle	Biological Process	ENSGALG00000006491|ANKRD1	1	82	68	16410	0.0147	0.289185	ns	0.348227	ns		0	ENSGALG00000006491|ANKRD1	1
GO:0019898	extrinsic component of membrane	Cellular Component	ENSGALG00000050198|ENSGALG00000050198	1	82	68	16410	0.0147	0.289185	ns	0.348227	ns	ENSGALG00000050198|ENSGALG00000050198	1		0
GO:0034765	regulation of ion transmembrane transport	Biological Process	ENSGALG00000020505|KCNJ11	1	82	68	16410	0.0147	0.289185	ns	0.348227	ns	ENSGALG00000020505|KCNJ11	1		0
GO:0044325	transmembrane transporter binding	Molecular Function	ENSGALG00000020505|KCNJ11	1	82	68	16410	0.0147	0.289185	ns	0.348227	ns	ENSGALG00000020505|KCNJ11	1		0
GO:0042593	glucose homeostasis	Biological Process	ENSGALG00000016600|POMC	1	82	68	16410	0.0147	0.289185	ns	0.348227	ns		0	ENSGALG00000016600|POMC	1
GO:0016874	ligase activity	Molecular Function	ENSGALG00000052333|ENSGALG00000052333	1	82	69	16410	0.0145	0.292752	ns	0.351789	ns	ENSGALG00000052333|ENSGALG00000052333	1		0
GO:0042493	response to xenobiotic stimulus	Biological Process	ENSGALG00000020505|KCNJ11	1	82	70	16410	0.0143	0.296301	ns	0.355315	ns	ENSGALG00000020505|KCNJ11	1		0
GO:0007218	neuropeptide signaling pathway	Biological Process	ENSGALG00000016600|POMC	1	82	71	16410	0.0141	0.299833	ns	0.358806	ns		0	ENSGALG00000016600|POMC	1
GO:0003700	DNA-binding transcription factor activity	Molecular Function	ENSGALG00000027247|EOMES, ENSGALG00000049054|ENSGALG00000049054, ENSGALG00000031340|E2F7	3	82	384	16410	0.0078	0.301019	ns	0.359481	ns	ENSGALG00000027247|EOMES, ENSGALG00000031340|E2F7	2	ENSGALG00000049054|ENSGALG00000049054	1
GO:0005643	nuclear pore	Cellular Component	ENSGALG00000048911|ENSGALG00000048911	1	82	72	16410	0.0139	0.303346	ns	0.36077	ns	ENSGALG00000048911|ENSGALG00000048911	1		0
GO:0004867	serine-type endopeptidase inhibitor activity	Molecular Function	ENSGALG00000019552|SERPINB10	1	82	72	16410	0.0139	0.303346	ns	0.36077	ns		0	ENSGALG00000019552|SERPINB10	1
GO:0007605	sensory perception of sound	Biological Process	ENSGALG00000048626|ENSGALG00000048626	1	82	74	16410	0.0135	0.310322	ns	0.368308	ns		0	ENSGALG00000048626|ENSGALG00000048626	1
GO:0000978	RNA polymerase II cis-regulatory region sequence-specific DNA binding	Molecular Function	ENSGALG00000013568|NR4A3, ENSGALG00000049422|ATF3	2	82	226	16410	0.0088	0.312117	ns	0.369679	ns		0	ENSGALG00000013568|NR4A3, ENSGALG00000049422|ATF3	2
GO:0036064	ciliary basal body	Cellular Component	ENSGALG00000009690|CENPF	1	82	78	16410	0.0128	0.324067	ns	0.383049	ns	ENSGALG00000009690|CENPF	1		0
GO:0016323	basolateral plasma membrane	Cellular Component	ENSGALG00000006469|ATP12A	1	82	79	16410	0.0127	0.327461	ns	0.385483	ns	ENSGALG00000006469|ATP12A	1		0
GO:0005044	scavenger receptor activity	Molecular Function	ENSGALG00000005824|SUSD2	1	82	79	16410	0.0127	0.327461	ns	0.385483	ns		0	ENSGALG00000005824|SUSD2	1
GO:0070588	calcium ion transmembrane transport	Biological Process	ENSGALG00000053055|ENSGALG00000053055	1	82	81	16410	0.0123	0.334198	ns	0.392615	ns	ENSGALG00000053055|ENSGALG00000053055	1		0
GO:0005516	calmodulin binding	Molecular Function	ENSGALG00000052333|ENSGALG00000052333	1	82	82	16410	0.0122	0.337541	ns	0.394937	ns	ENSGALG00000052333|ENSGALG00000052333	1		0
GO:0007420	brain development	Biological Process	ENSGALG00000047578|SELENOP1	1	82	82	16410	0.0122	0.337541	ns	0.394937	ns	ENSGALG00000047578|SELENOP1	1		0
GO:0030496	midbody	Cellular Component	ENSGALG00000009690|CENPF	1	82	83	16410	0.012	0.340868	ns	0.398024	ns	ENSGALG00000009690|CENPF	1		0
GO:0007601	visual perception	Biological Process	ENSGALG00000009007|PCARE	1	82	87	16410	0.0115	0.354012	ns	0.412538	ns	ENSGALG00000009007|PCARE	1		0
GO:0004222	metalloendopeptidase activity	Molecular Function	ENSGALG00000035673|ADAM11	1	82	88	16410	0.0114	0.357257	ns	0.415482	ns	ENSGALG00000035673|ADAM11	1		0
GO:0005938	cell cortex	Cellular Component	ENSGALG00000000803|ENSGALG00000000803	1	82	90	16410	0.0111	0.363699	ns	0.422124	ns		0	ENSGALG00000000803|ENSGALG00000000803	1
GO:0044212	transcription cis-regulatory region binding	Molecular Function	ENSGALG00000029270|GATA3	1	82	91	16410	0.011	0.366896	ns	0.424982	ns	ENSGALG00000029270|GATA3	1		0
GO:0008083	growth factor activity	Molecular Function	ENSGALG00000028376|FGF19	1	82	92	16410	0.0109	0.370077	ns	0.426955	ns	ENSGALG00000028376|FGF19	1		0
GO:0031012	extracellular matrix	Cellular Component	ENSGALG00000035673|ADAM11	1	82	92	16410	0.0109	0.370077	ns	0.426955	ns	ENSGALG00000035673|ADAM11	1		0
GO:0006898	receptor-mediated endocytosis	Biological Process	ENSGALG00000005824|SUSD2	1	82	94	16410	0.0106	0.376392	ns	0.433376	ns		0	ENSGALG00000005824|SUSD2	1
GO:0010951	negative regulation of endopeptidase activity	Biological Process	ENSGALG00000019552|SERPINB10	1	82	100	16410	0.01	0.394965	ns	0.453856	ns		0	ENSGALG00000019552|SERPINB10	1
GO:0005525	GTP binding	Molecular Function	ENSGALG00000044935|ENSGALG00000044935, ENSGALG00000051027|ENSGALG00000051027	2	82	281	16410	0.0071	0.411136	ns	0.471501	ns	ENSGALG00000044935|ENSGALG00000044935	1	ENSGALG00000051027|ENSGALG00000051027	1
GO:0046983	protein dimerization activity	Molecular Function	ENSGALG00000029270|GATA3	1	82	106	16410	0.0094	0.412991	ns	0.472691	ns	ENSGALG00000029270|GATA3	1		0
GO:0000790	chromatin	Cellular Component	ENSGALG00000029270|GATA3	1	82	109	16410	0.0092	0.421804	ns	0.481824	ns	ENSGALG00000029270|GATA3	1		0
GO:0008022	protein C-terminus binding	Molecular Function	ENSGALG00000009690|CENPF	1	82	110	16410	0.0091	0.424713	ns	0.484189	ns	ENSGALG00000009690|CENPF	1		0
GO:0042981	regulation of apoptotic process	Biological Process	ENSGALG00000052523|ENSGALG00000052523	1	82	111	16410	0.009	0.427607	ns	0.486529	ns	ENSGALG00000052523|ENSGALG00000052523	1		0
GO:0046982	protein heterodimerization activity	Molecular Function	ENSGALG00000012538|NR4A2, ENSGALG00000049422|ATF3	2	82	292	16410	0.0068	0.430172	ns	0.488486	ns		0	ENSGALG00000012538|NR4A2, ENSGALG00000049422|ATF3	2
GO:0035267	NuA4 histone acetyltransferase complex	Cellular Component	ENSGALG00000047964|ENSGALG00000047964	1	82	113	16410	0.0088	0.433352	ns	0.490171	ns	ENSGALG00000047964|ENSGALG00000047964	1		0
GO:0043968	histone H2A acetylation	Biological Process	ENSGALG00000047964|ENSGALG00000047964	1	82	113	16410	0.0088	0.433352	ns	0.490171	ns	ENSGALG00000047964|ENSGALG00000047964	1		0
GO:0043065	positive regulation of apoptotic process	Biological Process	ENSGALG00000006491|ANKRD1	1	82	114	16410	0.0088	0.436203	ns	0.492432	ns		0	ENSGALG00000006491|ANKRD1	1
GO:0005198	structural molecule activity	Molecular Function	ENSGALG00000048626|ENSGALG00000048626	1	82	115	16410	0.0087	0.43904	ns	0.494401	ns		0	ENSGALG00000048626|ENSGALG00000048626	1
GO:0005730	nucleolus	Cellular Component	ENSGALG00000029270|GATA3, ENSGALG00000006491|ANKRD1, ENSGALG00000049422|ATF3	3	82	486	16410	0.0062	0.439658	ns	0.494401	ns	ENSGALG00000029270|GATA3	1	ENSGALG00000006491|ANKRD1, ENSGALG00000049422|ATF3	2
GO:0016575	histone deacetylation	Biological Process	ENSGALG00000047964|ENSGALG00000047964	1	82	118	16410	0.0085	0.447467	ns	0.502205	ns	ENSGALG00000047964|ENSGALG00000047964	1		0
GO:0005764	lysosome	Cellular Component	ENSGALG00000047941|ENSGALG00000047941	1	82	119	16410	0.0084	0.450248	ns	0.504347	ns	ENSGALG00000047941|ENSGALG00000047941	1		0
GO:0005623	obsolete cell	Cellular Component	ENSGALG00000006491|ANKRD1	1	82	121	16410	0.0083	0.455768	ns	0.509543	ns		0	ENSGALG00000006491|ANKRD1	1
GO:0005813	centrosome	Cellular Component	ENSGALG00000009690|CENPF, ENSGALG00000052333|ENSGALG00000052333	2	82	308	16410	0.0065	0.457283	ns	0.51025	ns	ENSGALG00000009690|CENPF, ENSGALG00000052333|ENSGALG00000052333	2		0
GO:0015031	protein transport	Biological Process	ENSGALG00000009690|CENPF	1	82	122	16410	0.0082	0.458508	ns	0.510631	ns	ENSGALG00000009690|CENPF	1		0
GO:0043209	myelin sheath	Cellular Component	ENSGALG00000002802|PACSIN1	1	82	123	16410	0.0081	0.461234	ns	0.510715	ns	ENSGALG00000002802|PACSIN1	1		0
GO:0043967	histone H4 acetylation	Biological Process	ENSGALG00000047964|ENSGALG00000047964	1	82	123	16410	0.0081	0.461234	ns	0.510715	ns	ENSGALG00000047964|ENSGALG00000047964	1		0
GO:0007399	nervous system development	Biological Process	ENSGALG00000016491|APOB	1	82	123	16410	0.0081	0.461234	ns	0.510715	ns		0	ENSGALG00000016491|APOB	1
GO:0031965	nuclear membrane	Cellular Component	ENSGALG00000050756|ENSGALG00000050756	1	82	126	16410	0.0079	0.469331	ns	0.516701	ns	ENSGALG00000050756|ENSGALG00000050756	1		0
GO:0003713	transcription coactivator activity	Molecular Function	ENSGALG00000029270|GATA3	1	82	127	16410	0.0079	0.472003	ns	0.516701	ns	ENSGALG00000029270|GATA3	1		0
GO:0000981	DNA-binding transcription factor activity, RNA polymerase II-specific	Molecular Function	ENSGALG00000042474|FOXD2	1	82	127	16410	0.0079	0.472003	ns	0.516701	ns	ENSGALG00000042474|FOXD2	1		0
GO:0006342	heterochromatin assembly	Biological Process	ENSGALG00000047964|ENSGALG00000047964	1	82	127	16410	0.0079	0.472003	ns	0.516701	ns	ENSGALG00000047964|ENSGALG00000047964	1		0
GO:0043025	neuronal cell body	Cellular Component	ENSGALG00000016491|APOB	1	82	127	16410	0.0079	0.472003	ns	0.516701	ns		0	ENSGALG00000016491|APOB	1
GO:0006954	inflammatory response	Biological Process	ENSGALG00000028256|CCL19	1	82	127	16410	0.0079	0.472003	ns	0.516701	ns		0	ENSGALG00000028256|CCL19	1
GO:0045087	innate immune response	Biological Process	ENSGALG00000024272|S100A12	1	82	129	16410	0.0078	0.477308	ns	0.52152	ns		0	ENSGALG00000024272|S100A12	1
GO:0003676	nucleic acid binding	Molecular Function	ENSGALG00000054371|ENSGALG00000054371, ENSGALG00000051123|ENSGALG00000051123	2	82	322	16410	0.0062	0.480401	ns	0.523909	ns	ENSGALG00000054371|ENSGALG00000054371, ENSGALG00000051123|ENSGALG00000051123	2		0
GO:0005768	endosome	Cellular Component	ENSGALG00000002802|PACSIN1	1	82	133	16410	0.0075	0.48776	ns	0.530933	ns	ENSGALG00000002802|PACSIN1	1		0
GO:0007283	spermatogenesis	Biological Process	ENSGALG00000016491|APOB	1	82	136	16410	0.0074	0.495463	ns	0.538304	ns		0	ENSGALG00000016491|APOB	1
GO:0008134	transcription factor binding	Molecular Function	ENSGALG00000009690|CENPF	1	82	137	16410	0.0073	0.498005	ns	0.540051	ns	ENSGALG00000009690|CENPF	1		0
GO:0009897	external side of plasma membrane	Cellular Component	ENSGALG00000052523|ENSGALG00000052523	1	82	141	16410	0.0071	0.508048	ns	0.54991	ns	ENSGALG00000052523|ENSGALG00000052523	1		0
GO:0055085	transmembrane transport	Biological Process	ENSGALG00000053055|ENSGALG00000053055	1	82	149	16410	0.0067	0.527542	ns	0.569943	ns	ENSGALG00000053055|ENSGALG00000053055	1		0
GO:0042802	identical protein binding	Molecular Function	ENSGALG00000050756|ENSGALG00000050756, ENSGALG00000031340|E2F7	2	82	358	16410	0.0056	0.537039	ns	0.57912	ns	ENSGALG00000050756|ENSGALG00000050756, ENSGALG00000031340|E2F7	2		0
GO:0015629	actin cytoskeleton	Cellular Component	ENSGALG00000016491|APOB	1	82	157	16410	0.0064	0.546273	ns	0.587981	ns		0	ENSGALG00000016491|APOB	1
GO:0003677	DNA binding	Molecular Function	ENSGALG00000047355|ENSGALG00000047355, ENSGALG00000006491|ANKRD1, ENSGALG00000038328|ANKRD33B	3	82	575	16410	0.0052	0.551957	ns	0.592995	ns	ENSGALG00000047355|ENSGALG00000047355, ENSGALG00000038328|ANKRD33B	2	ENSGALG00000006491|ANKRD1	1
GO:0005102	signaling receptor binding	Molecular Function	ENSGALG00000009262|FGB	1	82	168	16410	0.006	0.570836	ns	0.612139	ns	ENSGALG00000009262|FGB	1		0
GO:0005882	intermediate filament	Cellular Component	ENSGALG00000050271|ENSGALG00000050271	1	82	171	16410	0.0058	0.577303	ns	0.617928	ns	ENSGALG00000050271|ENSGALG00000050271	1		0
GO:0000139	Golgi membrane	Cellular Component	ENSGALG00000008440|CHST1	1	82	172	16410	0.0058	0.579438	ns	0.619067	ns	ENSGALG00000008440|CHST1	1		0
GO:0005634	nucleus	Cellular Component	ENSGALG00000029270|GATA3, ENSGALG00000042474|FOXD2, ENSGALG00000006491|ANKRD1, ENSGALG00000027247|EOMES, ENSGALG00000013568|NR4A3, ENSGALG00000040529|DLX3, ENSGALG00000049422|ATF3, ENSGALG00000054797|ENSGALG00000054797, ENSGALG00000050756|ENSGALG00000050756, ENSGALG00000016442|RRM2, ENSGALG00000015845|RIPPLY2, ENSGALG00000009032|PIF1	12	82	2466	16410	0.0049	0.587229	ns	0.626233	ns	ENSGALG00000029270|GATA3, ENSGALG00000042474|FOXD2, ENSGALG00000027247|EOMES, ENSGALG00000040529|DLX3, ENSGALG00000054797|ENSGALG00000054797, ENSGALG00000050756|ENSGALG00000050756, ENSGALG00000016442|RRM2, ENSGALG00000015845|RIPPLY2, ENSGALG00000009032|PIF1	9	ENSGALG00000006491|ANKRD1, ENSGALG00000013568|NR4A3, ENSGALG00000049422|ATF3	3
GO:0016021	integral component of membrane	Cellular Component	ENSGALG00000036412|TMEM108, ENSGALG00000051568|ENSGALG00000051568, ENSGALG00000008440|CHST1, ENSGALG00000009719|PCDH10, ENSGALG00000052333|ENSGALG00000052333, ENSGALG00000044801|CHIR-B5, ENSGALG00000052523|ENSGALG00000052523, ENSGALG00000045754|ENSGALG00000045754, ENSGALG00000013575|IFI6, ENSGALG00000044996|TMEM71, ENSGALG00000036258|PCDH8, ENSGALG00000035673|ADAM11, ENSGALG00000000639|LRRN2, ENS…	14	82	2905	16410	0.0048	0.604753	ns	0.643733	ns	ENSGALG00000036412|TMEM108, ENSGALG00000051568|ENSGALG00000051568, ENSGALG00000008440|CHST1, ENSGALG00000009719|PCDH10, ENSGALG00000052333|ENSGALG00000052333, ENSGALG00000052523|ENSGALG00000052523, ENSGALG00000045754|ENSGALG00000045754, ENSGALG00000044996|TMEM71, ENSGALG00000036258|PCDH8, ENSGALG00000035673|ADAM11, ENSGALG00000000639|LRRN2, ENSGALG00000053055|ENSGALG00000053055	12	ENSGALG00000044801|CHIR-B5, ENSGALG00000013575|IFI6	2
GO:0007165	signal transduction	Biological Process	ENSGALG00000029270|GATA3, ENSGALG00000009262|FGB	2	82	411	16410	0.0049	0.612553	ns	0.650838	ns	ENSGALG00000029270|GATA3, ENSGALG00000009262|FGB	2		0
GO:0005200	structural constituent of cytoskeleton	Molecular Function	ENSGALG00000050271|ENSGALG00000050271	1	82	192	16410	0.0052	0.619959	ns	0.657498	ns	ENSGALG00000050271|ENSGALG00000050271	1		0
GO:0008284	positive regulation of cell population proliferation	Biological Process	ENSGALG00000028376|FGF19	1	82	197	16410	0.0051	0.629471	ns	0.665908	ns	ENSGALG00000028376|FGF19	1		0
GO:0043066	negative regulation of apoptotic process	Biological Process	ENSGALG00000006491|ANKRD1	1	82	198	16410	0.0051	0.631345	ns	0.665908	ns		0	ENSGALG00000006491|ANKRD1	1
GO:0004842	ubiquitin-protein transferase activity	Molecular Function	ENSGALG00000052333|ENSGALG00000052333	1	82	198	16410	0.0051	0.631345	ns	0.665908	ns	ENSGALG00000052333|ENSGALG00000052333	1		0
GO:0005096	GTPase activator activity	Molecular Function	ENSGALG00000033535|RGS16	1	82	209	16410	0.0048	0.651351	ns	0.685758	ns		0	ENSGALG00000033535|RGS16	1
GO:0005887	integral component of plasma membrane	Cellular Component	ENSGALG00000006469|ATP12A, ENSGALG00000020505|KCNJ11, ENSGALG00000049056|ENSGALG00000049056	3	82	668	16410	0.0045	0.654297	ns	0.687606	ns	ENSGALG00000006469|ATP12A, ENSGALG00000020505|KCNJ11, ENSGALG00000049056|ENSGALG00000049056	3		0
GO:0045893	positive regulation of transcription, DNA-templated	Biological Process	ENSGALG00000029270|GATA3	1	82	232	16410	0.0043	0.689781	ns	0.723582	ns	ENSGALG00000029270|GATA3	1		0
GO:0019901	protein kinase binding	Molecular Function	ENSGALG00000013568|NR4A3	1	82	233	16410	0.0043	0.691354	ns	0.723918	ns		0	ENSGALG00000013568|NR4A3	1
GO:0008150	biological_process	Biological Process	ENSGALG00000038328|ANKRD33B, ENSGALG00000048879|SAMD13	2	82	488	16410	0.0041	0.705223	ns	0.737105	ns	ENSGALG00000038328|ANKRD33B, ENSGALG00000048879|SAMD13	2		0
GO:0006357	regulation of transcription by RNA polymerase II	Biological Process	ENSGALG00000050756|ENSGALG00000050756	1	82	250	16410	0.004	0.716911	ns	0.747968	ns	ENSGALG00000050756|ENSGALG00000050756	1		0
GO:0006351	transcription, DNA-templated	Biological Process	ENSGALG00000027247|EOMES, ENSGALG00000031340|E2F7	2	82	503	16410	0.004	0.721004	ns	0.749532	ns	ENSGALG00000027247|EOMES, ENSGALG00000031340|E2F7	2		0
GO:0005575	cellular_component	Cellular Component	ENSGALG00000038328|ANKRD33B, ENSGALG00000048879|SAMD13	2	82	503	16410	0.004	0.721004	ns	0.749532	ns	ENSGALG00000038328|ANKRD33B, ENSGALG00000048879|SAMD13	2		0
GO:0003674	molecular_function	Molecular Function	ENSGALG00000038328|ANKRD33B, ENSGALG00000048879|SAMD13	2	82	522	16410	0.0038	0.739981	ns	0.767879	ns	ENSGALG00000038328|ANKRD33B, ENSGALG00000048879|SAMD13	2		0
GO:0009986	cell surface	Cellular Component	ENSGALG00000050756|ENSGALG00000050756	1	82	269	16410	0.0037	0.743006	ns	0.769637	ns	ENSGALG00000050756|ENSGALG00000050756	1		0
GO:0006508	proteolysis	Biological Process	ENSGALG00000035673|ADAM11	1	82	281	16410	0.0036	0.758248	ns	0.782491	ns	ENSGALG00000035673|ADAM11	1		0
GO:0003723	RNA binding	Molecular Function	ENSGALG00000045335|ENSGALG00000045335	1	82	282	16410	0.0035	0.759477	ns	0.782491	ns	ENSGALG00000045335|ENSGALG00000045335	1		0
GO:0043565	sequence-specific DNA binding	Molecular Function	ENSGALG00000040529|DLX3	1	82	282	16410	0.0035	0.759477	ns	0.782491	ns	ENSGALG00000040529|DLX3	1		0
GO:0048471	perinuclear region of cytoplasm	Cellular Component	ENSGALG00000050756|ENSGALG00000050756	1	82	301	16410	0.0033	0.781691	ns	0.803945	ns	ENSGALG00000050756|ENSGALG00000050756	1		0
GO:0043547	positive regulation of GTPase activity	Biological Process	ENSGALG00000028256|CCL19	1	82	324	16410	0.0031	0.805884	ns	0.827355	ns		0	ENSGALG00000028256|CCL19	1
GO:0005515	protein binding	Molecular Function	ENSGALG00000029270|GATA3, ENSGALG00000052333|ENSGALG00000052333, ENSGALG00000031340|E2F7	3	82	893	16410	0.0034	0.830667	ns	0.851287	ns	ENSGALG00000029270|GATA3, ENSGALG00000052333|ENSGALG00000052333, ENSGALG00000031340|E2F7	3		0
GO:0007186	G protein-coupled receptor signaling pathway	Biological Process	ENSGALG00000028256|CCL19	1	82	410	16410	0.0024	0.875068	ns	0.895202	ns		0	ENSGALG00000028256|CCL19	1
GO:0005654	nucleoplasm	Cellular Component	ENSGALG00000012538|NR4A2, ENSGALG00000009690|CENPF, ENSGALG00000052333|ENSGALG00000052333, ENSGALG00000031340|E2F7	4	82	1248	16410	0.0032	0.879214	ns	0.897855	ns	ENSGALG00000009690|CENPF, ENSGALG00000052333|ENSGALG00000052333, ENSGALG00000031340|E2F7	3	ENSGALG00000012538|NR4A2	1
GO:0005783	endoplasmic reticulum	Cellular Component	ENSGALG00000016491|APOB	1	82	444	16410	0.0023	0.895112	ns	0.912477	ns		0	ENSGALG00000016491|APOB	1
GO:0055114	obsolete oxidation-reduction process	Biological Process	ENSGALG00000016442|RRM2	1	82	457	16410	0.0022	0.901906	ns	0.917193	ns	ENSGALG00000016442|RRM2	1		0
GO:0005794	Golgi apparatus	Cellular Component	ENSGALG00000016491|APOB	1	82	459	16410	0.0022	0.902912	ns	0.917193	ns		0	ENSGALG00000016491|APOB	1
GO:0005739	mitochondrion	Cellular Component	ENSGALG00000048911|ENSGALG00000048911, ENSGALG00000009032|PIF1	2	82	806	16410	0.0025	0.916308	ns	0.929169	ns	ENSGALG00000048911|ENSGALG00000048911, ENSGALG00000009032|PIF1	2		0
GO:0005622	intracellular anatomical structure	Cellular Component	ENSGALG00000028256|CCL19	1	82	495	16410	0.002	0.91937	ns	0.93064	ns		0	ENSGALG00000028256|CCL19	1
GO:0005829	cytosol	Cellular Component	ENSGALG00000002802|PACSIN1, ENSGALG00000006491|ANKRD1, ENSGALG00000046931|ENSGALG00000046931	3	82	1107	16410	0.0027	0.921342	ns	0.931006	ns	ENSGALG00000002802|PACSIN1, ENSGALG00000046931|ENSGALG00000046931	2	ENSGALG00000006491|ANKRD1	1
GO:0005737	cytoplasm	Cellular Component	ENSGALG00000006491|ANKRD1, ENSGALG00000045335|ENSGALG00000045335, ENSGALG00000009690|CENPF, ENSGALG00000052333|ENSGALG00000052333, ENSGALG00000033535|RGS16, ENSGALG00000050756|ENSGALG00000050756, ENSGALG00000000803|ENSGALG00000000803, ENSGALG00000046411|ENSGALG00000046411, ENSGALG00000019552|SERPINB10	9	82	2706	16410	0.0033	0.939527	ns	0.947726	ns	ENSGALG00000045335|ENSGALG00000045335, ENSGALG00000009690|CENPF, ENSGALG00000052333|ENSGALG00000052333, ENSGALG00000050756|ENSGALG00000050756, ENSGALG00000046411|ENSGALG00000046411	5	ENSGALG00000006491|ANKRD1, ENSGALG00000033535|RGS16, ENSGALG00000000803|ENSGALG00000000803, ENSGALG00000019552|SERPINB10	4
GO:0006355	regulation of transcription, DNA-templated	Biological Process	ENSGALG00000049054|ENSGALG00000049054	1	82	563	16410	0.0018	0.943295	ns	0.949868	ns		0	ENSGALG00000049054|ENSGALG00000049054	1
GO:0016020	membrane	Cellular Component	ENSGALG00000052333|ENSGALG00000052333, ENSGALG00000053055|ENSGALG00000053055	2	82	1041	16410	0.0019	0.969903	ns	0.974963	ns	ENSGALG00000052333|ENSGALG00000052333, ENSGALG00000053055|ENSGALG00000053055	2		0
GO:0070062	extracellular exosome	Cellular Component	ENSGALG00000016491|APOB, ENSGALG00000005824|SUSD2, ENSGALG00000047578|SELENOP1, ENSGALG00000050756|ENSGALG00000050756	4	82	1682	16410	0.0024	0.974116	ns	0.977334	ns	ENSGALG00000047578|SELENOP1, ENSGALG00000050756|ENSGALG00000050756	2	ENSGALG00000016491|APOB, ENSGALG00000005824|SUSD2	2
GO:0005524	ATP binding	Molecular Function	ENSGALG00000006469|ATP12A, ENSGALG00000020505|KCNJ11	2	82	1088	16410	0.0018	0.975643	ns	0.977334	ns	ENSGALG00000006469|ATP12A, ENSGALG00000020505|KCNJ11	2		0
GO:0046872	metal ion binding	Molecular Function	ENSGALG00000006469|ATP12A	1	82	796	16410	0.0013	0.983221	ns	0.983221	ns	ENSGALG00000006469|ATP12A	1		0
