# Supplementary material for: Transcriptome and histological analyses on the uterus of freckle egg laying hens
Source: BMC Genomics. 2023 Dec 5;24:738. doi: 10.1186/s12864-023-09828-x (PMC10696746; doi:10.1186/s12864-023-09828-x)
Supplement: Supplementary file 5 — Additional file 5: Table S5. KEGG pathway enrichment table. [file 12864_2023_9828_MOESM5_ESM.xlsx]

## Sheet: COND1.TVSC
Table S5 KEGG pathway enrichment table
Pathway_ID	KEGG_Level_1	KEGG_Level_2	Pathway_Name	IDs	S	TS	B	TB	Rich.Factor	P.value	Sig.Sign.P	Q.value	Sig.Sign.Q	Up_ID	Up_Num	Down_ID	Down_Num
gga05146	Human Diseases	Infectious disease: parasitic	Amoebiasis	ENSGALG00000047866|ENSGALG00000047866, ENSGALG00000048626|ENSGALG00000048626, ENSGALG00000047440|ENSGALG00000047440, ENSGALG00000047114|ENSGALG00000047114, ENSGALG00000019552|SERPINB10, ENSGALG00000051234|ENSGALG00000051234, ENSGALG00000047960|ENSGALG00000047960	7	32	82	6750	0.0854	7.9357e-08	****	4.92013e-06	****	ENSGALG00000047866|ENSGALG00000047866, ENSGALG00000047440|ENSGALG00000047440, ENSGALG00000047114|ENSGALG00000047114, ENSGALG00000051234|ENSGALG00000051234, ENSGALG00000047960|ENSGALG00000047960	5	ENSGALG00000048626|ENSGALG00000048626, ENSGALG00000019552|SERPINB10	2
gga04640	Organismal Systems	Immune system	Hematopoietic cell lineage	ENSGALG00000047866|ENSGALG00000047866, ENSGALG00000047440|ENSGALG00000047440, ENSGALG00000047114|ENSGALG00000047114, ENSGALG00000051234|ENSGALG00000051234, ENSGALG00000047960|ENSGALG00000047960	5	32	71	6750	0.0704	1.80325e-05	****	0.000132839	***	ENSGALG00000047866|ENSGALG00000047866, ENSGALG00000047440|ENSGALG00000047440, ENSGALG00000047114|ENSGALG00000047114, ENSGALG00000051234|ENSGALG00000051234, ENSGALG00000047960|ENSGALG00000047960	5		0
gga05310	Human Diseases	Immune disease	Asthma	ENSGALG00000047866|ENSGALG00000047866, ENSGALG00000047440|ENSGALG00000047440, ENSGALG00000047114|ENSGALG00000047114, ENSGALG00000051234|ENSGALG00000051234, ENSGALG00000047960|ENSGALG00000047960	5	32	72	6750	0.0694	1.93134e-05	****	0.000132839	***	ENSGALG00000047866|ENSGALG00000047866, ENSGALG00000047440|ENSGALG00000047440, ENSGALG00000047114|ENSGALG00000047114, ENSGALG00000051234|ENSGALG00000051234, ENSGALG00000047960|ENSGALG00000047960	5		0
gga05323	Human Diseases	Immune disease	Rheumatoid arthritis	ENSGALG00000047866|ENSGALG00000047866, ENSGALG00000047440|ENSGALG00000047440, ENSGALG00000047114|ENSGALG00000047114, ENSGALG00000051234|ENSGALG00000051234, ENSGALG00000047960|ENSGALG00000047960	5	32	72	6750	0.0694	1.93134e-05	****	0.000132839	***	ENSGALG00000047866|ENSGALG00000047866, ENSGALG00000047440|ENSGALG00000047440, ENSGALG00000047114|ENSGALG00000047114, ENSGALG00000051234|ENSGALG00000051234, ENSGALG00000047960|ENSGALG00000047960	5		0
gga05330	Human Diseases	Immune disease	Allograft rejection	ENSGALG00000047866|ENSGALG00000047866, ENSGALG00000047440|ENSGALG00000047440, ENSGALG00000047114|ENSGALG00000047114, ENSGALG00000051234|ENSGALG00000051234, ENSGALG00000047960|ENSGALG00000047960	5	32	72	6750	0.0694	1.93134e-05	****	0.000132839	***	ENSGALG00000047866|ENSGALG00000047866, ENSGALG00000047440|ENSGALG00000047440, ENSGALG00000047114|ENSGALG00000047114, ENSGALG00000051234|ENSGALG00000051234, ENSGALG00000047960|ENSGALG00000047960	5		0
gga05143	Human Diseases	Infectious disease: parasitic	African trypanosomiasis	ENSGALG00000047866|ENSGALG00000047866, ENSGALG00000047440|ENSGALG00000047440, ENSGALG00000047114|ENSGALG00000047114, ENSGALG00000051234|ENSGALG00000051234, ENSGALG00000047960|ENSGALG00000047960	5	32	73	6750	0.0685	2.06642e-05	****	0.000132839	***	ENSGALG00000047866|ENSGALG00000047866, ENSGALG00000047440|ENSGALG00000047440, ENSGALG00000047114|ENSGALG00000047114, ENSGALG00000051234|ENSGALG00000051234, ENSGALG00000047960|ENSGALG00000047960	5		0
gga05320	Human Diseases	Immune disease	Autoimmune thyroid disease	ENSGALG00000047866|ENSGALG00000047866, ENSGALG00000047440|ENSGALG00000047440, ENSGALG00000047114|ENSGALG00000047114, ENSGALG00000051234|ENSGALG00000051234, ENSGALG00000047960|ENSGALG00000047960	5	32	74	6750	0.0676	2.20875e-05	****	0.000132839	***	ENSGALG00000047866|ENSGALG00000047866, ENSGALG00000047440|ENSGALG00000047440, ENSGALG00000047114|ENSGALG00000047114, ENSGALG00000051234|ENSGALG00000051234, ENSGALG00000047960|ENSGALG00000047960	5		0
gga05340	Human Diseases	Immune disease	Primary immunodeficiency	ENSGALG00000047866|ENSGALG00000047866, ENSGALG00000047440|ENSGALG00000047440, ENSGALG00000047114|ENSGALG00000047114, ENSGALG00000051234|ENSGALG00000051234, ENSGALG00000047960|ENSGALG00000047960	5	32	75	6750	0.0667	2.35861e-05	****	0.000132839	***	ENSGALG00000047866|ENSGALG00000047866, ENSGALG00000047440|ENSGALG00000047440, ENSGALG00000047114|ENSGALG00000047114, ENSGALG00000051234|ENSGALG00000051234, ENSGALG00000047960|ENSGALG00000047960	5		0
gga05140	Human Diseases	Infectious disease: parasitic	Leishmaniasis	ENSGALG00000047866|ENSGALG00000047866, ENSGALG00000047440|ENSGALG00000047440, ENSGALG00000047114|ENSGALG00000047114, ENSGALG00000051234|ENSGALG00000051234, ENSGALG00000047960|ENSGALG00000047960	5	32	75	6750	0.0667	2.35861e-05	****	0.000132839	***	ENSGALG00000047866|ENSGALG00000047866, ENSGALG00000047440|ENSGALG00000047440, ENSGALG00000047114|ENSGALG00000047114, ENSGALG00000051234|ENSGALG00000051234, ENSGALG00000047960|ENSGALG00000047960	5		0
gga05150	Human Diseases	Infectious disease: bacterial	Staphylococcus aureus infection	ENSGALG00000047866|ENSGALG00000047866, ENSGALG00000047440|ENSGALG00000047440, ENSGALG00000047114|ENSGALG00000047114, ENSGALG00000051234|ENSGALG00000051234, ENSGALG00000047960|ENSGALG00000047960	5	32	77	6750	0.0649	2.68202e-05	****	0.000132839	***	ENSGALG00000047866|ENSGALG00000047866, ENSGALG00000047440|ENSGALG00000047440, ENSGALG00000047114|ENSGALG00000047114, ENSGALG00000051234|ENSGALG00000051234, ENSGALG00000047960|ENSGALG00000047960	5		0
gga04650	Organismal Systems	Immune system	Natural killer cell mediated cytotoxicity	ENSGALG00000047866|ENSGALG00000047866, ENSGALG00000047440|ENSGALG00000047440, ENSGALG00000047114|ENSGALG00000047114, ENSGALG00000051234|ENSGALG00000051234, ENSGALG00000047960|ENSGALG00000047960	5	32	80	6750	0.0625	3.23069e-05	****	0.000132839	***	ENSGALG00000047866|ENSGALG00000047866, ENSGALG00000047440|ENSGALG00000047440, ENSGALG00000047114|ENSGALG00000047114, ENSGALG00000051234|ENSGALG00000051234, ENSGALG00000047960|ENSGALG00000047960	5		0
gga04662	Organismal Systems	Immune system	B cell receptor signaling pathway	ENSGALG00000047866|ENSGALG00000047866, ENSGALG00000047440|ENSGALG00000047440, ENSGALG00000047114|ENSGALG00000047114, ENSGALG00000051234|ENSGALG00000051234, ENSGALG00000047960|ENSGALG00000047960	5	32	80	6750	0.0625	3.23069e-05	****	0.000132839	***	ENSGALG00000047866|ENSGALG00000047866, ENSGALG00000047440|ENSGALG00000047440, ENSGALG00000047114|ENSGALG00000047114, ENSGALG00000051234|ENSGALG00000051234, ENSGALG00000047960|ENSGALG00000047960	5		0
gga05162	Human Diseases	Infectious disease: viral	Measles	ENSGALG00000047866|ENSGALG00000047866, ENSGALG00000047440|ENSGALG00000047440, ENSGALG00000047114|ENSGALG00000047114, ENSGALG00000051234|ENSGALG00000051234, ENSGALG00000047960|ENSGALG00000047960	5	32	80	6750	0.0625	3.23069e-05	****	0.000132839	***	ENSGALG00000047866|ENSGALG00000047866, ENSGALG00000047440|ENSGALG00000047440, ENSGALG00000047114|ENSGALG00000047114, ENSGALG00000051234|ENSGALG00000051234, ENSGALG00000047960|ENSGALG00000047960	5		0
gga04664	Organismal Systems	Immune system	Fc epsilon RI signaling pathway	ENSGALG00000047866|ENSGALG00000047866, ENSGALG00000047440|ENSGALG00000047440, ENSGALG00000047114|ENSGALG00000047114, ENSGALG00000051234|ENSGALG00000051234, ENSGALG00000047960|ENSGALG00000047960	5	32	81	6750	0.0617	3.43173e-05	****	0.000132839	***	ENSGALG00000047866|ENSGALG00000047866, ENSGALG00000047440|ENSGALG00000047440, ENSGALG00000047114|ENSGALG00000047114, ENSGALG00000051234|ENSGALG00000051234, ENSGALG00000047960|ENSGALG00000047960	5		0
gga04666	Organismal Systems	Immune system	Fc gamma R-mediated phagocytosis	ENSGALG00000047866|ENSGALG00000047866, ENSGALG00000047440|ENSGALG00000047440, ENSGALG00000047114|ENSGALG00000047114, ENSGALG00000051234|ENSGALG00000051234, ENSGALG00000047960|ENSGALG00000047960	5	32	81	6750	0.0617	3.43173e-05	****	0.000132839	***	ENSGALG00000047866|ENSGALG00000047866, ENSGALG00000047440|ENSGALG00000047440, ENSGALG00000047114|ENSGALG00000047114, ENSGALG00000051234|ENSGALG00000051234, ENSGALG00000047960|ENSGALG00000047960	5		0
gga05416	Human Diseases	Cardiovascular disease	Viral myocarditis	ENSGALG00000047866|ENSGALG00000047866, ENSGALG00000047440|ENSGALG00000047440, ENSGALG00000047114|ENSGALG00000047114, ENSGALG00000051234|ENSGALG00000051234, ENSGALG00000047960|ENSGALG00000047960	5	32	81	6750	0.0617	3.43173e-05	****	0.000132839	***	ENSGALG00000047866|ENSGALG00000047866, ENSGALG00000047440|ENSGALG00000047440, ENSGALG00000047114|ENSGALG00000047114, ENSGALG00000051234|ENSGALG00000051234, ENSGALG00000047960|ENSGALG00000047960	5		0
gga04072	Environmental Information Processing	Signal transduction	Phospholipase D signaling pathway	ENSGALG00000047866|ENSGALG00000047866, ENSGALG00000047440|ENSGALG00000047440, ENSGALG00000047114|ENSGALG00000047114, ENSGALG00000051234|ENSGALG00000051234, ENSGALG00000047960|ENSGALG00000047960	5	32	82	6750	0.061	3.64235e-05	****	0.000132839	***	ENSGALG00000047866|ENSGALG00000047866, ENSGALG00000047440|ENSGALG00000047440, ENSGALG00000047114|ENSGALG00000047114, ENSGALG00000051234|ENSGALG00000051234, ENSGALG00000047960|ENSGALG00000047960	5		0
gga04064	Environmental Information Processing	Signal transduction	NF-kappa B signaling pathway	ENSGALG00000047866|ENSGALG00000047866, ENSGALG00000047440|ENSGALG00000047440, ENSGALG00000047114|ENSGALG00000047114, ENSGALG00000051234|ENSGALG00000051234, ENSGALG00000047960|ENSGALG00000047960	5	32	83	6750	0.0602	3.86288e-05	****	0.000133055	***	ENSGALG00000047866|ENSGALG00000047866, ENSGALG00000047440|ENSGALG00000047440, ENSGALG00000047114|ENSGALG00000047114, ENSGALG00000051234|ENSGALG00000051234, ENSGALG00000047960|ENSGALG00000047960	5		0
gga05414	Human Diseases	Cardiovascular disease	Dilated cardiomyopathy	ENSGALG00000047866|ENSGALG00000047866, ENSGALG00000047440|ENSGALG00000047440, ENSGALG00000047114|ENSGALG00000047114, ENSGALG00000051234|ENSGALG00000051234, ENSGALG00000047960|ENSGALG00000047960	5	32	86	6750	0.0581	4.58715e-05	****	0.000149686	***	ENSGALG00000047866|ENSGALG00000047866, ENSGALG00000047440|ENSGALG00000047440, ENSGALG00000047114|ENSGALG00000047114, ENSGALG00000051234|ENSGALG00000051234, ENSGALG00000047960|ENSGALG00000047960	5		0
gga05152	Human Diseases	Infectious disease: bacterial	Tuberculosis	ENSGALG00000047866|ENSGALG00000047866, ENSGALG00000047440|ENSGALG00000047440, ENSGALG00000047114|ENSGALG00000047114, ENSGALG00000051234|ENSGALG00000051234, ENSGALG00000047960|ENSGALG00000047960	5	32	89	6750	0.0562	5.41253e-05	****	0.000167788	***	ENSGALG00000047866|ENSGALG00000047866, ENSGALG00000047440|ENSGALG00000047440, ENSGALG00000047114|ENSGALG00000047114, ENSGALG00000051234|ENSGALG00000051234, ENSGALG00000047960|ENSGALG00000047960	5		0
gga04151	Environmental Information Processing	Signal transduction	PI3K-Akt signaling pathway	ENSGALG00000047866|ENSGALG00000047866, ENSGALG00000047440|ENSGALG00000047440, ENSGALG00000047114|ENSGALG00000047114, ENSGALG00000051234|ENSGALG00000051234, ENSGALG00000047960|ENSGALG00000047960	5	32	90	6750	0.0556	5.71175e-05	****	0.000168633	***	ENSGALG00000047866|ENSGALG00000047866, ENSGALG00000047440|ENSGALG00000047440, ENSGALG00000047114|ENSGALG00000047114, ENSGALG00000051234|ENSGALG00000051234, ENSGALG00000047960|ENSGALG00000047960	5		0
gga05169	Human Diseases	Infectious disease: viral	Epstein-Barr virus infection	ENSGALG00000047866|ENSGALG00000047866, ENSGALG00000047440|ENSGALG00000047440, ENSGALG00000047114|ENSGALG00000047114, ENSGALG00000051234|ENSGALG00000051234, ENSGALG00000047960|ENSGALG00000047960	5	32	94	6750	0.0532	7.03883e-05	****	0.000198367	***	ENSGALG00000047866|ENSGALG00000047866, ENSGALG00000047440|ENSGALG00000047440, ENSGALG00000047114|ENSGALG00000047114, ENSGALG00000051234|ENSGALG00000051234, ENSGALG00000047960|ENSGALG00000047960	5		0
gga05322	Human Diseases	Immune disease	Systemic lupus erythematosus	ENSGALG00000047866|ENSGALG00000047866, ENSGALG00000047440|ENSGALG00000047440, ENSGALG00000047114|ENSGALG00000047114, ENSGALG00000051234|ENSGALG00000051234, ENSGALG00000047960|ENSGALG00000047960	5	32	100	6750	0.05	9.46224e-05	****	0.000255069	***	ENSGALG00000047866|ENSGALG00000047866, ENSGALG00000047440|ENSGALG00000047440, ENSGALG00000047114|ENSGALG00000047114, ENSGALG00000051234|ENSGALG00000051234, ENSGALG00000047960|ENSGALG00000047960	5		0
gga05202	Human Diseases	Cancer: overview	Transcriptional misregulation in cancer	ENSGALG00000047866|ENSGALG00000047866, ENSGALG00000047440|ENSGALG00000047440, ENSGALG00000047114|ENSGALG00000047114, ENSGALG00000051234|ENSGALG00000051234, ENSGALG00000047960|ENSGALG00000047960	5	32	102	6750	0.049	0.000103983	***	0.000268623	***	ENSGALG00000047866|ENSGALG00000047866, ENSGALG00000047440|ENSGALG00000047440, ENSGALG00000047114|ENSGALG00000047114, ENSGALG00000051234|ENSGALG00000051234, ENSGALG00000047960|ENSGALG00000047960	5		0
gga04672	Organismal Systems	Immune system	Intestinal immune network for IgA production	ENSGALG00000047866|ENSGALG00000047866, ENSGALG00000047440|ENSGALG00000047440, ENSGALG00000047114|ENSGALG00000047114, ENSGALG00000051234|ENSGALG00000051234, ENSGALG00000047960|ENSGALG00000047960	5	32	127	6750	0.0394	0.000291884	***	0.000723872	***	ENSGALG00000047866|ENSGALG00000047866, ENSGALG00000047440|ENSGALG00000047440, ENSGALG00000047114|ENSGALG00000047114, ENSGALG00000051234|ENSGALG00000051234, ENSGALG00000047960|ENSGALG00000047960	5		0
gga04020	Environmental Information Processing	Signal transduction	Calcium signaling pathway	ENSGALG00000047866|ENSGALG00000047866, ENSGALG00000047440|ENSGALG00000047440, ENSGALG00000047114|ENSGALG00000047114, ENSGALG00000053055|ENSGALG00000053055, ENSGALG00000051234|ENSGALG00000051234, ENSGALG00000047960|ENSGALG00000047960	6	32	292	6750	0.0205	0.00217709	**	0.00519151	**	ENSGALG00000047866|ENSGALG00000047866, ENSGALG00000047440|ENSGALG00000047440, ENSGALG00000047114|ENSGALG00000047114, ENSGALG00000053055|ENSGALG00000053055, ENSGALG00000051234|ENSGALG00000051234, ENSGALG00000047960|ENSGALG00000047960	6		0
gga04145	Cellular Processes	Transport and catabolism	Phagosome	ENSGALG00000047866|ENSGALG00000047866, ENSGALG00000047440|ENSGALG00000047440, ENSGALG00000047114|ENSGALG00000047114, ENSGALG00000051234|ENSGALG00000051234, ENSGALG00000047960|ENSGALG00000047960	5	32	245	6750	0.0204	0.00545616	**	0.012529	*	ENSGALG00000047866|ENSGALG00000047866, ENSGALG00000047440|ENSGALG00000047440, ENSGALG00000047114|ENSGALG00000047114, ENSGALG00000051234|ENSGALG00000051234, ENSGALG00000047960|ENSGALG00000047960	5		0
gga00790	Metabolism	Metabolism of cofactors and vitamins	Folate biosynthesis	ENSGALG00000054371|ENSGALG00000054371, ENSGALG00000051123|ENSGALG00000051123	2	32	49	6750	0.0408	0.0222926	*	0.0493621	*	ENSGALG00000054371|ENSGALG00000054371, ENSGALG00000051123|ENSGALG00000051123	2		0
gga04657	Organismal Systems	Immune system	IL-17 signaling pathway	ENSGALG00000024272|S100A12	1	32	7	6750	0.1429	0.0327313	*	0.0699772	ns		0	ENSGALG00000024272|S100A12	1
gga05226	Human Diseases	Cancer: specific types	Gastric cancer	ENSGALG00000048626|ENSGALG00000048626	1	32	9	6750	0.1111	0.0418908	*	0.0865744	ns		0	ENSGALG00000048626|ENSGALG00000048626	1
gga00533	Metabolism	Glycan biosynthesis and metabolism	Glycosaminoglycan biosynthesis - keratan sulfate	ENSGALG00000008440|CHST1	1	32	16	6750	0.0625	0.0732923	ns	0.146585	ns	ENSGALG00000008440|CHST1	1		0
gga04740	Organismal Systems	Sensory system	Olfactory transduction	ENSGALG00000047355|ENSGALG00000047355	1	32	17	6750	0.0588	0.077696	ns	0.150536	ns	ENSGALG00000047355|ENSGALG00000047355	1		0
gga04080	Environmental Information Processing	Signaling molecules and interaction	Neuroactive ligand-receptor interaction	ENSGALG00000045754|ENSGALG00000045754, ENSGALG00000032978|UCN3, ENSGALG00000041042|GABRG3, ENSGALG00000030652|ENSGALG00000030652	4	32	353	6750	0.0113	0.0834976	ns	0.156874	ns	ENSGALG00000045754|ENSGALG00000045754, ENSGALG00000030652|ENSGALG00000030652	2	ENSGALG00000032978|UCN3, ENSGALG00000041042|GABRG3	2
gga04970	Organismal Systems	Digestive system	Salivary secretion	ENSGALG00000050198|ENSGALG00000050198	1	32	24	6750	0.0417	0.107959	ns	0.196867	ns	ENSGALG00000050198|ENSGALG00000050198	1		0
gga00062	Metabolism	Lipid metabolism	Fatty acid elongation	ENSGALG00000046931|ENSGALG00000046931	1	32	31	6750	0.0323	0.13726	ns	0.243146	ns	ENSGALG00000046931|ENSGALG00000046931	1		0
gga01040	Metabolism	Lipid metabolism	Biosynthesis of unsaturated fatty acids	ENSGALG00000046931|ENSGALG00000046931	1	32	32	6750	0.0312	0.141369	ns	0.243468	ns	ENSGALG00000046931|ENSGALG00000046931	1		0
gga04371	Environmental Information Processing	Signal transduction	Apelin signaling pathway	ENSGALG00000001793|MYL10, ENSGALG00000053055|ENSGALG00000053055	2	32	153	6750	0.0131	0.163273	ns	0.273592	ns	ENSGALG00000053055|ENSGALG00000053055	1	ENSGALG00000001793|MYL10	1
gga00480	Metabolism	Metabolism of other amino acids	Glutathione metabolism	ENSGALG00000016442|RRM2	1	32	52	6750	0.0192	0.219675	ns	0.358418	ns	ENSGALG00000016442|RRM2	1		0
gga00260	Metabolism	Amino acid metabolism	Glycine, serine and threonine metabolism	ENSGALG00000049056|ENSGALG00000049056	1	32	54	6750	0.0185	0.227114	ns	0.361053	ns	ENSGALG00000049056|ENSGALG00000049056	1		0
gga04330	Environmental Information Processing	Signal transduction	Notch signaling pathway	ENSGALG00000054797|ENSGALG00000054797	1	32	62	6750	0.0161	0.256188	ns	0.397092	ns	ENSGALG00000054797|ENSGALG00000054797	1		0
gga00983	Metabolism	Xenobiotics biodegradation and metabolism	Drug metabolism - other enzymes	ENSGALG00000016442|RRM2	1	32	66	6750	0.0152	0.270325	ns	0.408785	ns	ENSGALG00000016442|RRM2	1		0
gga04260	Organismal Systems	Circulatory system	Cardiac muscle contraction	ENSGALG00000001793|MYL10	1	32	73	6750	0.0137	0.294441	ns	0.427819	ns		0	ENSGALG00000001793|MYL10	1
gga00310	Metabolism	Amino acid metabolism	Lysine degradation	ENSGALG00000049056|ENSGALG00000049056	1	32	76	6750	0.0132	0.304538	ns	0.427819	ns	ENSGALG00000049056|ENSGALG00000049056	1		0
gga04622	Organismal Systems	Immune system	RIG-I-like receptor signaling pathway	ENSGALG00000000639|LRRN2	1	32	76	6750	0.0132	0.304538	ns	0.427819	ns	ENSGALG00000000639|LRRN2	1		0
gga04920	Organismal Systems	Endocrine system	Adipocytokine signaling pathway	ENSGALG00000016600|POMC	1	32	79	6750	0.0127	0.314496	ns	0.427819	ns		0	ENSGALG00000016600|POMC	1
gga04810	Cellular Processes	Cell motility	Regulation of actin cytoskeleton	ENSGALG00000028376|FGF19, ENSGALG00000001793|MYL10	2	32	243	6750	0.0082	0.321049	ns	0.427819	ns	ENSGALG00000028376|FGF19	1	ENSGALG00000001793|MYL10	1
gga04115	Cellular Processes	Cell growth and death	p53 signaling pathway	ENSGALG00000016442|RRM2	1	32	82	6750	0.0122	0.324315	ns	0.427819	ns	ENSGALG00000016442|RRM2	1		0
gga04146	Cellular Processes	Transport and catabolism	Peroxisome	ENSGALG00000049056|ENSGALG00000049056	1	32	104	6750	0.0096	0.392272	ns	0.500047	ns	ENSGALG00000049056|ENSGALG00000049056	1		0
gga04916	Organismal Systems	Endocrine system	Melanogenesis	ENSGALG00000016600|POMC	1	32	105	6750	0.0095	0.395198	ns	0.500047	ns		0	ENSGALG00000016600|POMC	1
gga00240	Metabolism	Nucleotide metabolism	Pyrimidine metabolism	ENSGALG00000016442|RRM2	1	32	124	6750	0.0081	0.448271	ns	0.555856	ns	ENSGALG00000016442|RRM2	1		0
gga00190	Metabolism	Energy metabolism	Oxidative phosphorylation	ENSGALG00000006469|ATP12A	1	32	129	6750	0.0078	0.461469	ns	0.561002	ns	ENSGALG00000006469|ATP12A	1		0
gga04261	Organismal Systems	Circulatory system	Adrenergic signaling in cardiomyocytes	ENSGALG00000001793|MYL10	1	32	153	6750	0.0065	0.520681	ns	0.620812	ns		0	ENSGALG00000001793|MYL10	1
gga04621	Organismal Systems	Immune system	NOD-like receptor signaling pathway	ENSGALG00000009007|PCARE	1	32	159	6750	0.0063	0.534469	ns	0.625227	ns	ENSGALG00000009007|PCARE	1		0
gga04310	Environmental Information Processing	Signal transduction	Wnt signaling pathway	ENSGALG00000054797|ENSGALG00000054797	1	32	164	6750	0.0061	0.545664	ns	0.626503	ns	ENSGALG00000054797|ENSGALG00000054797	1		0
gga04141	Genetic Information Processing	Folding, sorting and degradation	Protein processing in endoplasmic reticulum	ENSGALG00000038328|ANKRD33B	1	32	171	6750	0.0058	0.5609	ns	0.632287	ns	ENSGALG00000038328|ANKRD33B	1		0
gga04530	Cellular Processes	Cellular community - eukaryotes	Tight junction	ENSGALG00000001793|MYL10	1	32	201	6750	0.005	0.620775	ns	0.685212	ns		0	ENSGALG00000001793|MYL10	1
gga00230	Metabolism	Nucleotide metabolism	Purine metabolism	ENSGALG00000016442|RRM2	1	32	206	6750	0.0049	0.629953	ns	0.685212	ns	ENSGALG00000016442|RRM2	1		0
gga04512	Environmental Information Processing	Signaling molecules and interaction	ECM-receptor interaction	ENSGALG00000044801|CHIR-B5	1	32	214	6750	0.0047	0.644191	ns	0.687801	ns		0	ENSGALG00000044801|CHIR-B5	1
gga03013	Genetic Information Processing	Translation	Nucleocytoplasmic transport	ENSGALG00000048911|ENSGALG00000048911	1	32	220	6750	0.0045	0.65452	ns	0.687801	ns	ENSGALG00000048911|ENSGALG00000048911	1		0
gga04060	Environmental Information Processing	Signaling molecules and interaction	Cytokine-cytokine receptor interaction	ENSGALG00000028256|CCL19	1	32	230	6750	0.0043	0.671093	ns	0.693463	ns		0	ENSGALG00000028256|CCL19	1
gga04510	Cellular Processes	Cellular community - eukaryotes	Focal adhesion	ENSGALG00000001793|MYL10	1	32	248	6750	0.004	0.699004	ns	0.710463	ns		0	ENSGALG00000001793|MYL10	1
gga04010	Environmental Information Processing	Signal transduction	MAPK signaling pathway	ENSGALG00000028376|FGF19	1	32	311	6750	0.0032	0.779747	ns	0.779747	ns	ENSGALG00000028376|FGF19	1		0
